# Supplementary material for: Identification and Immunogenicity of African Swine Fever Virus Antigens
Source: Front Immunol. 2019 Jun 19;10:1318. doi: 10.3389/fimmu.2019.01318 (PMC6593957; doi:10.3389/fimmu.2019.01318)
Supplement: Supplementary file 1 [file Table_1.XLSX]

## Sheet: C926
	Pool	Genes	C926 Mean	C926 STDEV	N	Fold Difference over Media	Significance	Fold difference if significant and >2 fold	Saturated?
	Media	-	66.8309	30.3811	8	1		0	No
	DMSO	-	63.1856	24.7834	8	0.945455	0.9998	0	No
	OUR T88/1	-	548.013	136.086	8	8.2	0.0001	8.2	No
	PHA	-	6.07553	5.03102	8	0.0909091	0.1544	0	No
	AA	KP93L, MGF360-1L	51.0345	30.9316	2	0.763636	0.9994	0	No
	AB	MGF360-1L, MGF360-2L	58.3251	6.87368	2	0.872727	0.9997	0	No
	AC	MGF360-2L	24.3021	0	2	0.363636	0.9979	0	No
	AD	MGF360-2L, KP177R	80.197	24.0579	2	1.2	0.9995	0	No
	AE	KP177R, L83L, L60L, MGF360-3L	77.7668	20.621	2	1.16364	0.9996	0	No
	AF	MGF360-3L	38.8834	13.7474	2	0.581818	0.9988	0	No
	AG	MGF360-3L, MGF110-1L	87.4877	6.87368	2	1.30909	0.9992	0	No
	AH	MGF110-1L, MGF110-2L, MGF110-4L	111.79	0	2	1.67273	0.9913	0	No
	AI	MGF110-4L, MGF110-5L, 285L	162.824	24.0579	2	2.43636	0.1553	0	No
	AJ	86R, MGF100-1R, MGF110-9L	70.4762	3.43684	2	1.05455	0.9999	0	No
	AK	MGF110-9L, MGF110-13L	48.6043	6.87368	2	0.727273	0.9993	0	No
	AL	MGF110-13L, MGF110-14L	55.8949	30.9316	2	0.836364	0.9996	0	No
	AM	MGF110-14L, MGF360-4L	41.3136	3.43684	2	0.618182	0.999	0	No
	AN	MGF360-4L, X69R, MGF300-1L	41.3136	24.0579	2	0.618182	0.999	0	No
	AO	MGF300-1L	43.7438	0	2	0.654545	0.9991	0	No
	AO1	MGF300-1L, X64R, MGF300-2R	24.3021	13.7474	2	0.363636	0.9979	0	No
	AP	MGF300-4L	94.7783	10.3105	2	1.41818	0.9988	0	No
	AQ	MGF300-4L, MGF360-8L	36.4532	17.1842	2	0.545455	0.9987	0	No
	AR	MGF360-8L, MGF360-9L	43.7438	6.87368	2	0.654545	0.9991	0	No
	AS	MGF360-9L	31.5928	3.43684	2	0.472727	0.9984	0	No
	AT	MGF360-9L, MGF505-3R, MGF505-4R	38.8834	13.7474	2	0.581818	0.9988	0	No
	AU	MGF505-4R	43.7438	13.7474	2	0.654545	0.9991	0	No
	AV	MGF505-4R, MGF505-5R	43.7438	27.4947	2	0.654545	0.9991	0	No
	AW	MGF505-5R	55.8949	17.1842	2	0.836364	0.9996	0	No
	AX	MGF505-5R, MGF505-7R	31.5928	3.43684	2	0.472727	0.9984	0	No
	AY	MGF505-7R	29.1626	13.7474	2	0.436364	0.9982	0	No
	AZ	MGF505-7R, MGF505-8R	58.3251	13.7474	2	0.872727	0.9997	0	No
	BA	MGF505-8R	60.7553	58.4263	2	0.909091	0.9998	0	No
	BB	MGF505-8R, EP47L (3 peptides)	48.6043	6.87368	2	0.727273	0.9993	0	No
	BC	EP47L (1 peptide) MGF505-8R, MGF505-9R	19.4417	6.87368	2	0.290909	0.9836	0	No
	BD	MGF505-9R	24.3021	13.7474	2	0.363636	0.9979	0	No
	BE	MGF505-9R, MGF505-10R	68.046	6.87368	2	1.01818	0.9999	0	No
	BF	MGF505-10R	34.023	20.621	2	0.509091	0.9986	0	No
	BG	MGF505-10R, A240L	24.3021	20.621	2	0.363636	0.9979	0	No
	BG1	A240L, B646L (2 peptides)	48.6043	20.621	2	0.727273	0.9993	0	No
	BH	A118R, A151R	36.4532	3.43684	2	0.545455	0.9987	0	No
	BI	A151R, MGF360-15R	68.046	61.8631	2	1.01818	0.9999	0	No
	BJ	MGF360-15R, A238L	17.0115	3.43684	2	0.254545	0.9811	0	No
	BK	A238L, A859L	12.1511	3.43684	2	0.181818	0.9749	0	No
	BL	A859L	19.4417	13.7474	2	0.290909	0.9836	0	No
	BM	A859L	48.6043	34.3684	2	0.727273	0.9993	0	No
	BN	A859L, F317L	46.1741	37.8052	2	0.690909	0.9992	0	No
	BO	F317L	38.8834	13.7474	2	0.581818	0.9988	0	No
	BP	F317L, F334L	63.1856	6.87368	2	0.945455	0.9999	0	No
	BQ	F334L, F778R	68.046	20.621	2	1.01818	0.9999	0	No
	BR	F778R	85.0575	17.1842	2	1.27273	0.9993	0	No
	BS	F778R	63.1856	6.87368	2	0.945455	0.9999	0	No
	BT	F778R	106.929	68.7368	2	1.6	0.9981	0	No
	BU	F778R, F165R, F1055L	68.046	27.4947	2	1.01818	0.9999	0	No
	BV	F1055L	114.22	10.3105	2	1.70909	0.9836	0	No
	BW	F1055L	77.7668	13.7474	2	1.16364	0.9996	0	No
	BX	F1055L	70.4762	3.43684	2	1.05455	0.9999	0	No
	BY	F1055L, K205R	65.6158	10.3105	2	0.981818	0.9999	0	No
	BZ	K205R, K78R	247.882	27.4947	2	3.70909	0.0001	3.70909	No
	CA	K78R, K196R	109.36	10.3105	2	1.63636	0.9979	0	No
	CB	EP424R	48.6043	0	2	0.727273	0.9993	0	No
	CC	EP424R, EP152R	58.3251	27.4947	2	0.872727	0.9997	0	No
	CD	EP152R, EP364R	26.7323	3.43684	2	0.4	0.9981	0	No
	CE	EP364R, M1249L	60.7553	3.43684	2	0.909091	0.9998	0	No
	CF	M1249L	82.6273	13.7474	2	1.23636	0.9994	0	No
	CG	M1249L	77.7668	20.621	2	1.16364	0.9996	0	No
	CH	M1249L	77.7668	27.4947	2	1.16364	0.9996	0	No
	CI	M1249L	68.046	0	2	1.01818	0.9999	0	No
	CJ	M1249L	70.4762	30.9316	2	1.05455	0.9999	0	No
	CK	M1249L, M448R	111.79	6.87368	2	1.67273	0.9913	0	No
	CL	M448R	68.046	13.7474	2	1.01818	0.9999	0	No
	CM	M448R, C129R, C84L, C717R	114.22	3.43684	2	1.70909	0.9836	0	No
	CN	C717R	70.4762	3.43684	2	1.05455	0.9999	0	No
	CO	C717R	29.1626	6.87368	2	0.436364	0.9982	0	No
	CP	C717R, C122R	116.65	89.3579	2	1.74545	0.9811	0	No
	CQ	C122R, C257L	194.417	123.726	2	2.90909	0.009	2.90909	No
	CQ1	C257L	140.952	137.474	2	2.10909	0.5708	0	No
	CR	C475L	38.8834	13.7474	2	0.581818	0.9988	0	No
	CS	C475L, C315R	72.9064	20.621	2	1.09091	0.9998	0	No
	CT	C315R	41.3136	30.9316	2	0.618182	0.999	0	No
	CU	C315R, C147L, C62L	77.7668	20.621	2	1.16364	0.9996	0	No
	CV	C62L, C962R	72.9064	61.8631	2	1.09091	0.9998	0	No
	CW	C962R	85.0575	51.5526	2	1.27273	0.9993	0	No
	CX	C962R	133.662	79.0473	2	2	0.7622	0	No
	CY	C962R	77.7668	34.3684	2	1.16364	0.9996	0	No
	CZ	C962R, B119L, B169L	68.046	82.4842	2	1.01818	0.9999	0	No
	DA	B169L, B475L	80.197	37.8052	2	1.2	0.9995	0	No
	DB	B475L	58.3251	34.3684	2	0.872727	0.9997	0	No
	DC	B475L, B354L	21.8719	10.3105	2	0.327273	0.9913	0	No
	DD	B354L	38.8834	13.7474	2	0.581818	0.9988	0	No
	DE	B385R	48.6043	27.4947	2	0.727273	0.9993	0	No
	DF	B385R, B125R	34.023	13.7474	2	0.509091	0.9986	0	No
	DG	B125R, B117L, B407L	24.3021	20.621	2	0.363636	0.9979	0	No
	DH	B407L	43.7438	13.7474	2	0.654545	0.9991	0	No
	DI	B407L, B175L	48.6043	0	2	0.727273	0.9993	0	No
	DJ	B175L, B263R	34.023	6.87368	2	0.509091	0.9986	0	No
	DK	B263R, B66L, G1340L	41.3136	17.1842	2	0.618182	0.999	0	No
	DL	G1340L	53.4647	27.4947	2	0.8	0.9995	0	No
	DM	G1340L	29.1626	27.4947	2	0.436364	0.9982	0	No
	DN	G1340L	14.5813	6.87368	2	0.218182	0.9788	0	No
	DO	G1340L	46.1741	10.3105	2	0.690909	0.9992	0	No
	DP	G1340L	19.4417	0	2	0.290909	0.9836	0	No
	DQ	G1340L, G1211R	24.3021	6.87368	2	0.363636	0.9979	0	No
	DR	G1211R	48.6043	0	2	0.727273	0.9993	0	No
	DS	G1211R	34.023	0	2	0.509091	0.9986	0	No
	DT	G1211R	36.4532	24.0579	2	0.545455	0.9987	0	No
	DU	G1211R	60.7553	3.43684	2	0.909091	0.9998	0	No
	DV	CP123L, CP204L	65.6158	17.1842	2	0.981818	0.9999	0	No
	DW	CP204L, CP530R	172.545	24.0579	2	2.58182	0.0726	0	No
	DX	CP530R	92.3481	34.3684	2	1.38182	0.999	0	No
	DY	CP530R, CP80R, CP312R	989.097	17.1842	2	14.8	0.0001	14.8	No
	DZ	CP312R	82.6273	20.621	2	1.23636	0.9994	0	No
	EA	CP312R, O174L	29.1626	0	2	0.436364	0.9982	0	No
	EB	NP419L	89.9179	51.5526	2	1.34545	0.9991	0	No
	EC	NP419L, NP868R	80.197	44.6789	2	1.2	0.9995	0	No
	ED	NP868R	102.069	41.2421	2	1.52727	0.9984	0	No
	EE	NP868R	211.429	92.7947	2	3.16364	0.0012	3.16364	No
	EF	NP868R	34.023	0	2	0.509091	0.9986	0	No
	EG	NP868R, D250R	92.3481	0	2	1.38182	0.999	0	No
	EH	D250R, D129L, D79L	68.046	6.87368	2	1.01818	0.9999	0	No
	EI	D79L, D339L	68.046	6.87368	2	1.01818	0.9999	0	No
	EJ	D339L, D205R	34.023	34.3684	2	0.509091	0.9986	0	No
	EK	D205R, D345L	48.6043	48.1158	2	0.727273	0.9993	0	No
	EL	D345L, S183L	14.5813	6.87368	2	0.218182	0.9788	0	No
	EM	S183L	51.0345	3.43684	2	0.763636	0.9994	0	No
	EN	H359L	126.371	48.1158	2	1.89091	0.9176	0	No
	EO	H359L, H171R	72.9064	41.2421	2	1.09091	0.9998	0	No
	EP	H171R, H124R, H339R	60.7553	10.3105	2	0.909091	0.9998	0	No
	EQ	H339R	60.7553	3.43684	2	0.909091	0.9998	0	No
	ER	H339R, H108R, H233R	24.3021	27.4947	2	0.363636	0.9979	0	No
	ES	H233R, H240R	48.6043	6.87368	2	0.727273	0.9993	0	No
	ET	H240R, R298L	21.8719	3.43684	2	0.327273	0.9913	0	No
	EU	R298L, Q706L	31.5928	17.1842	2	0.472727	0.9984	0	No
	EV	Q706L	36.4532	24.0579	2	0.545455	0.9987	0	No
	EW	Q706L	29.1626	0	2	0.436364	0.9982	0	No
	EX	Q706L, QP509L	12.1511	10.3105	2	0.181818	0.9749	0	No
	EY	QP509L	43.7438	6.87368	2	0.654545	0.9991	0	No
	EZ	QP509L, QP383R	53.4647	6.87368	2	0.8	0.9995	0	No
	FA	QP383R	48.6043	13.7474	2	0.727273	0.9993	0	No
	FB	QP383R, E184L	51.0345	10.3105	2	0.763636	0.9994	0	No
	FC	E184L, E183L	55.8949	3.43684	2	0.836364	0.9996	0	No
	FD	E301R	24.3021	13.7474	2	0.363636	0.9979	0	No
	FE	E301R, E146L, E165R	65.6158	24.0579	2	0.981818	0.9999	0	No
	FF	E165R, E248R	106.929	6.87368	2	1.6	0.9981	0	No
	FG	E248R, E296R	133.662	17.1842	2	2	0.7622	0	No
	FH	E111R	136.092	96.2315	2	2.03636	0.6992	0	No
	FI	E111R, E66L, I267L	34.023	6.87368	2	0.509091	0.9986	0	No
	FJ	I267L, I243L	121.511	103.105	2	1.81818	0.9749	0	No
	FK	I243L, I73R, I215L	391.264	37.8052	2	5.85455	0.0001	5.85455	No
	FL	I215L, DP238L	60.7553	10.3105	2	0.909091	0.9998	0	No
	FM	DP238L, MGF360-16R	114.22	30.9316	2	1.70909	0.9836	0	No
	FN	MGF360-16R	51.0345	3.43684	2	0.763636	0.9994	0	No
	FO	MGF360-16R, MGF505-11L	41.3136	17.1842	2	0.618182	0.999	0	No
	FP	MGF505-11L	85.0575	44.6789	2	1.27273	0.9993	0	No
	FQ	MGF505-11L, MGF100-3L	119.08	10.3105	2	1.78182	0.9788	0	No
	FR	MGF100-3L	75.3366	24.0579	2	1.12727	0.9997	0	No
	FS	L7L, L8L, L9R	80.197	17.1842	2	1.2	0.9995	0	No
	FT	L9R, L10L, L11L	136.092	6.87368	2	2.03636	0.6992	0	No
	FU	L11L, MGF360-17R. MGF360-18R	439.869	58.4263	2	6.58182	0.0001	6.58182	No
	FV	MGF360-18R, DP71L, DP96R, MGF360-19R	41.3136	17.1842	2	0.618182	0.999	0	No
	FW	MGF360-19R	29.1626	6.87368	2	0.436364	0.9982	0	No
	Media	-	Not tested
	DMSO	-	Not tested
	OUR T88/1	-	Not tested
	PHA	-	Not tested
	FX	A179L	Not tested
	FY	C44L	Not tested
	FZ	B646L	Not tested
	GA	B646L	Not tested
	GB	B646L	Not tested
	GC	E423R	Not tested
	GD	E423R	Not tested

## Sheet: C928
	Pool	Genes	C928 Mean	C928 STDEV	N	Fold Difference over DMSO	Significance	Fold difference if significant and >2 fold	Saturated?
	Media	-	17.3221	13.3946	8	0.555556	0.9985	0	No
	DMSO	-	31.1798	29.1717	8	1		0	No
	OUR T88/1	-	279.925	100.214	8	8.97778	0.0001	8.97778	No
	PHA	-	71.367	32.1085	8	2.28889	0.1474	0	No
	AA	KP93L, MGF360-1L	13.8577	11.7586	2	0.444444	0.9989	0	No
	AB	MGF360-1L, MGF360-2L	5.54307	0	2	0.177778	0.9982	0	No
	AC	MGF360-2L	11.0861	7.83909	2	0.355556	0.9987	0	No
	AD	MGF360-2L, KP177R	11.0861	7.83909	2	0.355556	0.9987	0	No
	AE	KP177R, L83L, L60L, MGF360-3L	27.7154	0	2	0.888889	0.9998	0	No
	AF	MGF360-3L	11.0861	15.6782	2	0.355556	0.9987	0	No
	AG	MGF360-3L, MGF110-1L	49.8876	7.83909	2	1.6	0.9988	0	No
	AH	MGF110-1L, MGF110-2L, MGF110-4L	69.2884	3.91954	2	2.22222	0.9399	0	No
	AI	MGF110-4L, MGF110-5L, 285L	47.1161	27.4368	2	1.51111	0.999	0	No
	AJ	86R, MGF100-1R, MGF110-9L	13.8577	3.91954	2	0.444444	0.9989	0	No
	AK	MGF110-9L, MGF110-13L	30.4869	11.7586	2	0.977778	0.9999	0	No
	AL	MGF110-13L, MGF110-14L	11.0861	15.6782	2	0.355556	0.9987	0	No
	AM	MGF110-14L, MGF360-4L	41.573	35.2759	2	1.33333	0.9994	0	No
	AN	MGF360-4L, X69R, MGF300-1L	19.4007	3.91954	2	0.622222	0.9993	0	No
	AO	MGF300-1L	11.0861	7.83909	2	0.355556	0.9987	0	No
	AO1	MGF300-1L, X64R, MGF300-2R	11.0861	15.6782	2	0.355556	0.9987	0	No
	AP	MGF300-4L	8.31461	3.91954	2	0.266667	0.9985	0	No
	AQ	MGF300-4L, MGF360-8L	13.8577	3.91954	2	0.444444	0.9989	0	No
	AR	MGF360-8L, MGF360-9L	16.6292	0	2	0.533333	0.9991	0	No
	AS	MGF360-9L	5.54307	7.83909	2	0.177778	0.9982	0	No
	AT	MGF360-9L, MGF505-3R, MGF505-4R	27.7154	31.3563	2	0.888889	0.9998	0	No
	AU	MGF505-4R	24.9438	35.2759	2	0.8	0.9997	0	No
	AV	MGF505-4R, MGF505-5R	113.633	66.6322	2	3.64444	0.0112	3.64444	No
	AW	MGF505-5R	13.8577	3.91954	2	0.444444	0.9989	0	No
	AX	MGF505-5R, MGF505-7R	38.8015	7.83909	2	1.24444	0.9996	0	No
	AY	MGF505-7R	16.6292	7.83909	2	0.533333	0.9991	0	No
	AZ	MGF505-7R, MGF505-8R	52.6592	3.91954	2	1.68889	0.9986	0	No
	BA	MGF505-8R	11.0861	7.83909	2	0.355556	0.9987	0	No
	BB	MGF505-8R, EP47L (3 peptides)	60.9738	0	2	1.95556	0.9912	0	No
	BC	EP47L (1 peptide) MGF505-8R, MGF505-9R	24.9438	3.91954	2	0.8	0.9997	0	No
	BD	MGF505-9R	38.8015	7.83909	2	1.24444	0.9996	0	No
	BE	MGF505-9R, MGF505-10R	44.3446	15.6782	2	1.42222	0.9992	0	No
	BF	MGF505-10R	22.1723	31.3563	2	0.711111	0.9995	0	No
	BG	MGF505-10R, A240L	13.8577	3.91954	2	0.444444	0.9989	0	No
	BG1	A240L, B646L (2 peptides)	13.8577	3.91954	2	0.444444	0.9989	0	No
	BH	A118R, A151R	33.2584	7.83909	2	1.06667	0.9999	0	No
	BI	A151R, MGF360-15R	44.3446	31.3563	2	1.42222	0.9992	0	No
	BJ	MGF360-15R, A238L	22.1723	15.6782	2	0.711111	0.9995	0	No
	BK	A238L, A859L	2.77154	3.91954	2	0.0888889	0.9919	0	No
	BL	A859L	27.7154	15.6782	2	0.888889	0.9998	0	No
	BM	A859L	0	0	2	0	0.9835	0	No
	BN	A859L, F317L	8.31461	11.7586	2	0.266667	0.9985	0	No
	BO	F317L	11.0861	15.6782	2	0.355556	0.9987	0	No
	BP	F317L, F334L	36.03	27.4368	2	1.15556	0.9997	0	No
	BQ	F334L, F778R	36.03	19.5977	2	1.15556	0.9997	0	No
	BR	F778R	33.2584	7.83909	2	1.06667	0.9999	0	No
	BS	F778R	13.8577	11.7586	2	0.444444	0.9989	0	No
	BT	F778R	11.0861	7.83909	2	0.355556	0.9987	0	No
	BU	F778R, F165R, F1055L	13.8577	3.91954	2	0.444444	0.9989	0	No
	BV	F1055L	24.9438	3.91954	2	0.8	0.9997	0	No
	BW	F1055L	36.03	3.91954	2	1.15556	0.9997	0	No
	BX	F1055L	33.2584	15.6782	2	1.06667	0.9999	0	No
	BY	F1055L, K205R	19.4007	11.7586	2	0.622222	0.9993	0	No
	BZ	K205R, K78R	116.404	0	2	3.73333	0.0071	3.73333	No
	CA	K78R, K196R	38.8015	7.83909	2	1.24444	0.9996	0	No
	CB	EP424R	13.8577	3.91954	2	0.444444	0.9989	0	No
	CC	EP424R, EP152R	5.54307	0	2	0.177778	0.9982	0	No
	CD	EP152R, EP364R	11.0861	15.6782	2	0.355556	0.9987	0	No
	CE	EP364R, M1249L	38.8015	15.6782	2	1.24444	0.9996	0	No
	CF	M1249L	41.573	3.91954	2	1.33333	0.9994	0	No
	CG	M1249L	38.8015	7.83909	2	1.24444	0.9996	0	No
	CH	M1249L	11.0861	7.83909	2	0.355556	0.9987	0	No
	CI	M1249L	36.03	27.4368	2	1.15556	0.9997	0	No
	CJ	M1249L	38.8015	31.3563	2	1.24444	0.9996	0	No
	CK	M1249L, M448R	44.3446	23.5173	2	1.42222	0.9992	0	No
	CL	M448R	38.8015	0	2	1.24444	0.9996	0	No
	CM	M448R, C129R, C84L, C717R	24.9438	3.91954	2	0.8	0.9997	0	No
	CN	C717R	44.3446	15.6782	2	1.42222	0.9992	0	No
	CO	C717R	13.8577	11.7586	2	0.444444	0.9989	0	No
	CP	C717R, C122R	41.573	19.5977	2	1.33333	0.9994	0	No
	CQ	C122R, C257L	52.6592	3.91954	2	1.68889	0.9986	0	No
	CQ1	C257L	16.6292	0	2	0.533333	0.9991	0	No
	CR	C475L	33.2584	7.83909	2	1.06667	0.9999	0	No
	CS	C475L, C315R	27.7154	7.83909	2	0.888889	0.9998	0	No
	CT	C315R	66.5169	7.83909	2	2.13333	0.9769	0	No
	CU	C315R, C147L, C62L	49.8876	7.83909	2	1.6	0.9988	0	No
	CV	C62L, C962R	8.31461	3.91954	2	0.266667	0.9985	0	No
	CW	C962R	41.573	11.7586	2	1.33333	0.9994	0	No
	CX	C962R	36.03	11.7586	2	1.15556	0.9997	0	No
	CY	C962R	63.7453	27.4368	2	2.04444	0.9814	0	No
	CZ	C962R, B119L, B169L	36.03	19.5977	2	1.15556	0.9997	0	No
	DA	B169L, B475L	41.573	3.91954	2	1.33333	0.9994	0	No
	DB	B475L	24.9438	19.5977	2	0.8	0.9997	0	No
	DC	B475L, B354L	27.7154	23.5173	2	0.888889	0.9998	0	No
	DD	B354L	27.7154	23.5173	2	0.888889	0.9998	0	No
	DE	B385R	49.8876	39.1954	2	1.6	0.9988	0	No
	DF	B385R, B125R	63.7453	19.5977	2	2.04444	0.9814	0	No
	DG	B125R, B117L, B407L	30.4869	11.7586	2	0.977778	0.9999	0	No
	DH	B407L	38.8015	7.83909	2	1.24444	0.9996	0	No
	DI	B407L, B175L	38.8015	15.6782	2	1.24444	0.9996	0	No
	DJ	B175L, B263R	102.547	43.115	2	3.28889	0.0567	0	No
	DK	B263R, B66L, G1340L	24.9438	3.91954	2	0.8	0.9997	0	No
	DL	G1340L	16.6292	15.6782	2	0.533333	0.9991	0	No
	DM	G1340L	11.0861	7.83909	2	0.355556	0.9987	0	No
	DN	G1340L	30.4869	3.91954	2	0.977778	0.9999	0	No
	DO	G1340L	33.2584	7.83909	2	1.06667	0.9999	0	No
	DP	G1340L	30.4869	11.7586	2	0.977778	0.9999	0	No
	DQ	G1340L, G1211R	38.8015	7.83909	2	1.24444	0.9996	0	No
	DR	G1211R	55.4307	23.5173	2	1.77778	0.9983	0	No
	DS	G1211R	24.9438	11.7586	2	0.8	0.9997	0	No
	DT	G1211R	16.6292	0	2	0.533333	0.9991	0	No
	DU	G1211R	58.2022	19.5977	2	1.86667	0.998	0	No
	DV	CP123L, CP204L	16.6292	23.5173	2	0.533333	0.9991	0	No
	DW	CP204L, CP530R	124.719	35.2759	2	4	0.0017	4	No
	DX	CP530R	80.3745	11.7586	2	2.57778	0.5513	0	No
	DY	CP530R, CP80R, CP312R	593.109	23.5173	2	19.0222	0.0001	19.0222	No
	DZ	CP312R	63.7453	35.2759	2	2.04444	0.9814	0	No
	EA	CP312R, O174L	27.7154	7.83909	2	0.888889	0.9998	0	No
	EB	NP419L	24.9438	3.91954	2	0.8	0.9997	0	No
	EC	NP419L, NP868R	44.3446	15.6782	2	1.42222	0.9992	0	No
	ED	NP868R	22.1723	7.83909	2	0.711111	0.9995	0	No
	EE	NP868R	30.4869	27.4368	2	0.977778	0.9999	0	No
	EF	NP868R	16.6292	7.83909	2	0.533333	0.9991	0	No
	EG	NP868R, D250R	27.7154	7.83909	2	0.888889	0.9998	0	No
	EH	D250R, D129L, D79L	19.4007	19.5977	2	0.622222	0.9993	0	No
	EI	D79L, D339L	19.4007	3.91954	2	0.622222	0.9993	0	No
	EJ	D339L, D205R	38.8015	0	2	1.24444	0.9996	0	No
	EK	D205R, D345L	24.9438	3.91954	2	0.8	0.9997	0	No
	EL	D345L, S183L	30.4869	35.2759	2	0.977778	0.9999	0	No
	EM	S183L	52.6592	35.2759	2	1.68889	0.9986	0	No
	EN	H359L	58.2022	11.7586	2	1.86667	0.998	0	No
	EO	H359L, H171R	33.2584	7.83909	2	1.06667	0.9999	0	No
	EP	H171R, H124R, H339R	19.4007	11.7586	2	0.622222	0.9993	0	No
	EQ	H339R	24.9438	3.91954	2	0.8	0.9997	0	No
	ER	H339R, H108R, H233R	19.4007	3.91954	2	0.622222	0.9993	0	No
	ES	H233R, H240R	27.7154	0	2	0.888889	0.9998	0	No
	ET	H240R, R298L	13.8577	11.7586	2	0.444444	0.9989	0	No
	EU	R298L, Q706L	33.2584	23.5173	2	1.06667	0.9999	0	No
	EV	Q706L	19.4007	3.91954	2	0.622222	0.9993	0	No
	EW	Q706L	16.6292	7.83909	2	0.533333	0.9991	0	No
	EX	Q706L, QP509L	11.0861	7.83909	2	0.355556	0.9987	0	No
	EY	QP509L	36.03	35.2759	2	1.15556	0.9997	0	No
	EZ	QP509L, QP383R	16.6292	15.6782	2	0.533333	0.9991	0	No
	FA	QP383R	11.0861	7.83909	2	0.355556	0.9987	0	No
	FB	QP383R, E184L	22.1723	0	2	0.711111	0.9995	0	No
	FC	E184L, E183L	16.6292	0	2	0.533333	0.9991	0	No
	FD	E301R	19.4007	3.91954	2	0.622222	0.9993	0	No
	FE	E301R, E146L, E165R	33.2584	23.5173	2	1.06667	0.9999	0	No
	FF	E165R, E248R	49.8876	7.83909	2	1.6	0.9988	0	No
	FG	E248R, E296R	119.176	19.5977	2	3.82222	0.0045	3.82222	No
	FH	E111R	44.3446	7.83909	2	1.42222	0.9992	0	No
	FI	E111R, E66L, I267L	13.8577	3.91954	2	0.444444	0.9989	0	No
	FJ	I267L, I243L	22.1723	0	2	0.711111	0.9995	0	No
	FK	I243L, I73R, I215L	155.206	7.83909	2	4.97778	0.0001	4.97778	No
	FL	I215L, DP238L	27.7154	23.5173	2	0.888889	0.9998	0	No
	FM	DP238L, MGF360-16R	44.3446	15.6782	2	1.42222	0.9992	0	No
	FN	MGF360-16R	69.2884	19.5977	2	2.22222	0.9399	0	No
	FO	MGF360-16R, MGF505-11L	19.4007	19.5977	2	0.622222	0.9993	0	No
	FP	MGF505-11L	30.4869	27.4368	2	0.977778	0.9999	0	No
	FQ	MGF505-11L, MGF100-3L	60.9738	15.6782	2	1.95556	0.9912	0	No
	FR	MGF100-3L	24.9438	19.5977	2	0.8	0.9997	0	No
	FS	L7L, L8L, L9R	30.4869	19.5977	2	0.977778	0.9999	0	No
	FT	L9R, L10L, L11L	80.3745	3.91954	2	2.57778	0.5513	0	No
	FU	L11L, MGF360-17R. MGF360-18R	97.0037	35.2759	2	3.11111	0.1135	0	No
	FV	MGF360-18R, DP71L, DP96R, MGF360-19R	27.7154	7.83909	2	0.888889	0.9998	0	No
	FW	MGF360-19R	19.4007	19.5977	2	0.622222	0.9993	0	No
	Media	-	Not tested
	DMSO	-	Not tested
	OUR T88/1	-	Not tested
	PHA	-	Not tested
	FX	A179L	Not tested
	FY	C44L	Not tested
	FZ	B646L	Not tested
	GA	B646L	Not tested
	GB	B646L	Not tested
	GC	E423R	Not tested
	GD	E423R	Not tested

## Sheet: C931
	Pool	Genes	C931 Mean	C931 STDEV	N	Fold Difference over DMSO	Significance	Fold difference if significant and >2 fold	Saturated?
	Media	-	49.1546	12.1889	8	0.827957	0.9993	0	No
	DMSO	-	59.3685	34.1974	8	1		0	No
	OUR T88/1	-	688.803	125.583	8	11.6022	0.0001	11.6022	No
	PHA	-	49.1546	36.8206	8	0.827957	0.9993	0	No
	AA	KP93L, MGF360-1L	68.9441	18.0559	2	1.16129	0.9996	0	No
	AB	MGF360-1L, MGF360-2L	58.7302	3.61117	2	0.989247	0.9999	0	No
	AC	MGF360-2L	48.5162	18.0559	2	0.817204	0.9996	0	No
	AD	MGF360-2L, KP177R	48.5162	10.8335	2	0.817204	0.9996	0	No
	AE	KP177R, L83L, L60L, MGF360-3L	61.2836	14.4447	2	1.03226	0.9999	0	No
	AF	MGF360-3L	51.0697	21.667	2	0.860215	0.9997	0	No
	AG	MGF360-3L, MGF110-1L	196.618	10.8335	2	3.31183	0.0005	3.31183	No
	AH	MGF110-1L, MGF110-2L, MGF110-4L	163.423	28.8894	2	2.75269	0.0302	2.75269	No
	AI	MGF110-4L, MGF110-5L, 285L	165.977	3.61117	2	2.7957	0.023	2.7957	No
	AJ	86R, MGF100-1R, MGF110-9L	89.372	46.9453	2	1.50538	0.9985	0	No
	AK	MGF110-9L, MGF110-13L	76.6046	21.667	2	1.29032	0.9993	0	No
	AL	MGF110-13L, MGF110-14L	81.7115	43.3341	2	1.37634	0.999	0	No
	AM	MGF110-14L, MGF360-4L	45.9627	7.22235	2	0.774194	0.9994	0	No
	AN	MGF360-4L, X69R, MGF300-1L	51.0697	28.8894	2	0.860215	0.9997	0	No
	AO	MGF300-1L	81.7115	21.667	2	1.37634	0.999	0	No
	AO1	MGF300-1L, X64R, MGF300-2R	33.1953	10.8335	2	0.55914	0.9988	0	No
	AP	MGF300-4L	122.567	14.4447	2	2.06452	0.6748	0	No
	AQ	MGF300-4L, MGF360-8L	99.5859	18.0559	2	1.67742	0.9914	0	No
	AR	MGF360-8L, MGF360-9L	43.4092	10.8335	2	0.731183	0.9993	0	No
	AS	MGF360-9L	63.8371	3.61117	2	1.07527	0.9998	0	No
	AT	MGF360-9L, MGF505-3R, MGF505-4R	43.4092	10.8335	2	0.731183	0.9993	0	No
	AU	MGF505-4R	71.4976	0	2	1.2043	0.9995	0	No
	AV	MGF505-4R, MGF505-5R	86.8185	7.22235	2	1.46237	0.9987	0	No
	AW	MGF505-5R	58.7302	3.61117	2	0.989247	0.9999	0	No
	AX	MGF505-5R, MGF505-7R	61.2836	21.667	2	1.03226	0.9999	0	No
	AY	MGF505-7R	28.0883	3.61117	2	0.473118	0.9985	0	No
	AZ	MGF505-7R, MGF505-8R	43.4092	18.0559	2	0.731183	0.9993	0	No
	BA	MGF505-8R	40.8558	36.1117	2	0.688172	0.9992	0	No
	BB	MGF505-8R, EP47L (3 peptides)	48.5162	3.61117	2	0.817204	0.9996	0	No
	BC	EP47L (1 peptide) MGF505-8R, MGF505-9R	76.6046	0	2	1.29032	0.9993	0	No
	BD	MGF505-9R	104.693	25.2782	2	1.76344	0.9806	0	No
	BE	MGF505-9R, MGF505-10R	104.693	10.8335	2	1.76344	0.9806	0	No
	BF	MGF505-10R	112.353	28.8894	2	1.89247	0.9279	0	No
	BG	MGF505-10R, A240L	53.6232	18.0559	2	0.903226	0.9998	0	No
	BG1	A240L, B646L (2 peptides)	66.3906	0	2	1.11828	0.9997	0	No
	BH	A118R, A151R	219.6	0	2	3.69892	0.0001	3.69892	No
	BI	A151R, MGF360-15R	107.246	50.5564	2	1.80645	0.9777	0	No
	BJ	MGF360-15R, A238L	81.7115	36.1117	2	1.37634	0.999	0	No
	BK	A238L, A859L	79.158	25.2782	2	1.33333	0.9991	0	No
	BL	A859L	22.9814	10.8335	2	0.387097	0.998	0	No
	BM	A859L	45.9627	0	2	0.774194	0.9994	0	No
	BN	A859L, F317L	58.7302	3.61117	2	0.989247	0.9999	0	No
	BO	F317L	79.158	10.8335	2	1.33333	0.9991	0	No
	BP	F317L, F334L	97.0324	21.667	2	1.63441	0.998	0	No
	BQ	F334L, F778R	86.8185	7.22235	2	1.46237	0.9987	0	No
	BR	F778R	97.0324	50.5564	2	1.63441	0.998	0	No
	BS	F778R	38.3023	10.8335	2	0.645161	0.9991	0	No
	BT	F778R	40.8558	7.22235	2	0.688172	0.9992	0	No
	BU	F778R, F165R, F1055L	25.5349	7.22235	2	0.430108	0.9983	0	No
	BV	F1055L	74.0511	18.0559	2	1.24731	0.9994	0	No
	BW	F1055L	66.3906	7.22235	2	1.11828	0.9997	0	No
	BX	F1055L	53.6232	18.0559	2	0.903226	0.9998	0	No
	BY	F1055L, K205R	38.3023	18.0559	2	0.645161	0.9991	0	No
	BZ	K205R, K78R	870.738	10.8335	2	14.6667	0.0001	14.6667	No
	CA	K78R, K196R	63.8371	3.61117	2	1.07527	0.9998	0	No
	CB	EP424R	81.7115	21.667	2	1.37634	0.999	0	No
	CC	EP424R, EP152R	28.0883	3.61117	2	0.473118	0.9985	0	No
	CD	EP152R, EP364R	33.1953	3.61117	2	0.55914	0.9988	0	No
	CE	EP364R, M1249L	35.7488	14.4447	2	0.602151	0.999	0	No
	CF	M1249L	117.46	50.5564	2	1.97849	0.8188	0	No
	CG	M1249L	112.353	14.4447	2	1.89247	0.9279	0	No
	CH	M1249L	117.46	21.667	2	1.97849	0.8188	0	No
	CI	M1249L	81.7115	21.667	2	1.37634	0.999	0	No
	CJ	M1249L	66.3906	21.667	2	1.11828	0.9997	0	No
	CK	M1249L, M448R	84.265	18.0559	2	1.41935	0.9988	0	No
	CL	M448R	71.4976	0	2	1.2043	0.9995	0	No
	CM	M448R, C129R, C84L, C717R	58.7302	3.61117	2	0.989247	0.9999	0	No
	CN	C717R	79.158	18.0559	2	1.33333	0.9991	0	No
	CO	C717R	43.4092	10.8335	2	0.731183	0.9993	0	No
	CP	C717R, C122R	56.1767	0	2	0.946237	0.9999	0	No
	CQ	C122R, C257L	135.335	18.0559	2	2.27957	0.3335	0	No
	CQ1	C257L	63.8371	18.0559	2	1.07527	0.9998	0	No
	CR	C475L	61.2836	7.22235	2	1.03226	0.9999	0	No
	CS	C475L, C315R	43.4092	18.0559	2	0.731183	0.9993	0	No
	CT	C315R	86.8185	21.667	2	1.46237	0.9987	0	No
	CU	C315R, C147L, C62L	89.372	32.5006	2	1.50538	0.9985	0	No
	CV	C62L, C962R	15.3209	14.4447	2	0.258065	0.982	0	No
	CW	C962R	104.693	32.5006	2	1.76344	0.9806	0	No
	CX	C962R	140.442	32.5006	2	2.36559	0.2344	0	No
	CY	C962R	104.693	39.7229	2	1.76344	0.9806	0	No
	CZ	C962R, B119L, B169L	40.8558	7.22235	2	0.688172	0.9992	0	No
	DA	B169L, B475L	66.3906	21.667	2	1.11828	0.9997	0	No
	DB	B475L	66.3906	14.4447	2	1.11828	0.9997	0	No
	DC	B475L, B354L	28.0883	10.8335	2	0.473118	0.9985	0	No
	DD	B354L	48.5162	18.0559	2	0.817204	0.9996	0	No
	DE	B385R	68.9441	3.61117	2	1.16129	0.9996	0	No
	DF	B385R, B125R	84.265	46.9453	2	1.41935	0.9988	0	No
	DG	B125R, B117L, B407L	97.0324	50.5564	2	1.63441	0.998	0	No
	DH	B407L	112.353	21.667	2	1.89247	0.9279	0	No
	DI	B407L, B175L	63.8371	18.0559	2	1.07527	0.9998	0	No
	DJ	B175L, B263R	51.0697	28.8894	2	0.860215	0.9997	0	No
	DK	B263R, B66L, G1340L	84.265	3.61117	2	1.41935	0.9988	0	No
	DL	G1340L	84.265	25.2782	2	1.41935	0.9988	0	No
	DM	G1340L	43.4092	25.2782	2	0.731183	0.9993	0	No
	DN	G1340L	53.6232	10.8335	2	0.903226	0.9998	0	No
	DO	G1340L	74.0511	10.8335	2	1.24731	0.9994	0	No
	DP	G1340L	81.7115	14.4447	2	1.37634	0.999	0	No
	DQ	G1340L, G1211R	53.6232	18.0559	2	0.903226	0.9998	0	No
	DR	G1211R	94.479	18.0559	2	1.5914	0.9982	0	No
	DS	G1211R	56.1767	14.4447	2	0.946237	0.9999	0	No
	DT	G1211R	94.479	32.5006	2	1.5914	0.9982	0	No
	DU	G1211R	94.479	46.9453	2	1.5914	0.9982	0	No
	DV	CP123L, CP204L	81.7115	28.8894	2	1.37634	0.999	0	No
	DW	CP204L, CP530R	344.72	18.0559	2	5.80645	0.0001	5.80645	No
	DX	CP530R	117.46	21.667	2	1.97849	0.8188	0	No
	DY	CP530R, CP80R, CP312R	1159.28	101.113	2	19.5269	0.0001	19.5269	No
	DZ	CP312R	176.19	39.7229	2	2.96774	0.0071	2.96774	No
	EA	CP312R, O174L	97.0324	14.4447	2	1.63441	0.998	0	No
	EB	NP419L	158.316	14.4447	2	2.66667	0.0507	0	No
	EC	NP419L, NP868R	58.7302	32.5006	2	0.989247	0.9999	0	No
	ED	NP868R	58.7302	18.0559	2	0.989247	0.9999	0	No
	EE	NP868R	99.5859	46.9453	2	1.67742	0.9914	0	No
	EF	NP868R	89.372	61.3899	2	1.50538	0.9985	0	No
	EG	NP868R, D250R	155.763	39.7229	2	2.62366	0.0649	0	No
	EH	D250R, D129L, D79L	104.693	46.9453	2	1.76344	0.9806	0	No
	EI	D79L, D339L	181.297	10.8335	2	3.05376	0.0038	3.05376	No
	EJ	D339L, D205R	43.4092	10.8335	2	0.731183	0.9993	0	No
	EK	D205R, D345L	56.1767	14.4447	2	0.946237	0.9999	0	No
	EL	D345L, S183L	28.0883	18.0559	2	0.473118	0.9985	0	No
	EM	S183L	68.9441	39.7229	2	1.16129	0.9996	0	No
	EN	H359L	148.102	57.7788	2	2.49462	0.1286	0	No
	EO	H359L, H171R	122.567	14.4447	2	2.06452	0.6748	0	No
	EP	H171R, H124R, H339R	132.781	21.667	2	2.23656	0.3926	0	No
	EQ	H339R	84.265	39.7229	2	1.41935	0.9988	0	No
	ER	H339R, H108R, H233R	58.7302	10.8335	2	0.989247	0.9999	0	No
	ES	H233R, H240R	48.5162	18.0559	2	0.817204	0.9996	0	No
	ET	H240R, R298L	38.3023	3.61117	2	0.645161	0.9991	0	No
	EU	R298L, Q706L	25.5349	14.4447	2	0.430108	0.9983	0	No
	EV	Q706L	68.9441	3.61117	2	1.16129	0.9996	0	No
	EW	Q706L	63.8371	18.0559	2	1.07527	0.9998	0	No
	EX	Q706L, QP509L	33.1953	3.61117	2	0.55914	0.9988	0	No
	EY	QP509L	22.9814	3.61117	2	0.387097	0.998	0	No
	EZ	QP509L, QP383R	104.693	3.61117	2	1.76344	0.9806	0	No
	FA	QP383R	79.158	3.61117	2	1.33333	0.9991	0	No
	FB	QP383R, E184L	109.8	18.0559	2	1.84946	0.9604	0	No
	FC	E184L, E183L	102.139	28.8894	2	1.72043	0.9835	0	No
	FD	E301R	109.8	25.2782	2	1.84946	0.9604	0	No
	FE	E301R, E146L, E165R	247.688	10.8335	2	4.17204	0.0001	4.17204	No
	FF	E165R, E248R	227.26	39.7229	2	3.82796	0.0001	3.82796	No
	FG	E248R, E296R	681.781	83.057	2	11.4839	0.0001	11.4839	No
	FH	E111R	120.014	10.8335	2	2.02151	0.749	0	No
	FI	E111R, E66L, I267L	86.8185	57.7788	2	1.46237	0.9987	0	No
	FJ	I267L, I243L	153.209	14.4447	2	2.58065	0.0824	0	No
	FK	I243L, I73R, I215L	880.952	75.8346	2	14.8387	0.0001	14.8387	No
	FL	I215L, DP238L	63.8371	10.8335	2	1.07527	0.9998	0	No
	FM	DP238L, MGF360-16R	165.977	39.7229	2	2.7957	0.023	2.7957	No
	FN	MGF360-16R	76.6046	7.22235	2	1.29032	0.9993	0	No
	FO	MGF360-16R, MGF505-11L	71.4976	43.3341	2	1.2043	0.9995	0	No
	FP	MGF505-11L	117.46	0	2	1.97849	0.8188	0	No
	FQ	MGF505-11L, MGF100-3L	94.479	18.0559	2	1.5914	0.9982	0	No
	FR	MGF100-3L	91.9255	14.4447	2	1.54839	0.9983	0	No
	FS	L7L, L8L, L9R	61.2836	7.22235	2	1.03226	0.9999	0	No
	FT	L9R, L10L, L11L	464.734	50.5564	2	7.82796	0.0001	7.82796	No
	FU	L11L, MGF360-17R. MGF360-18R	188.958	72.2235	2	3.1828	0.0014	3.1828	No
	FV	MGF360-18R, DP71L, DP96R, MGF360-19R	43.4092	3.61117	2	0.731183	0.9993	0	No
	FW	MGF360-19R	71.4976	28.8894	2	1.2043	0.9995	0	No
	Media	-	Not tested
	DMSO	-	Not tested
	OUR T88/1	-	Not tested
	PHA	-	Not tested
	FX	A179L	Not tested
	FY	C44L	Not tested
	FZ	B646L	Not tested
	GA	B646L	Not tested
	GB	B646L	Not tested
	GC	E423R	Not tested
	GD	E423R	Not tested

## Sheet: D792
	Pool	Genes	D792 Mean	D792 STDEV	N	Fold Difference over Media	Significance	Fold difference if significant and >2 fold	Saturated?
	Media	-	21.3696	14.8763	8	0.976744		0	No
	DMSO	-	21.8784	14.7465	8	1.02381	0.9999	0	No
	OUR T88/1	-	382.618	47.8165	8	17.4884	0.0001	17.4884	No
	PHA	-	409.585	127.627	8	18.7209	0.0001	18.7209	No
	AA	KP93L, MGF360-1L	30.5281	8.63464	2	1.39535	0.9996	0	No
	AB	MGF360-1L, MGF360-2L	20.352	5.75642	2	0.930233	0.9999	0	No
	AC	MGF360-2L	16.2816	5.75642	2	0.744186	0.9997	0	No
	AD	MGF360-2L, KP177R	22.3872	8.63464	2	1.02326	0.9999	0	No
	AE	KP177R, L83L, L60L, MGF360-3L	26.4576	31.6603	2	1.2093	0.9997	0	No
	AF	MGF360-3L	18.3168	2.87821	2	0.837209	0.9999	0	No
	AG	MGF360-3L, MGF110-1L	26.4576	14.3911	2	1.2093	0.9997	0	No
	AH	MGF110-1L, MGF110-2L, MGF110-4L	154.675	0	2	7.06977	0.0001	7.06977	No
	AI	MGF110-4L, MGF110-5L, 285L	142.464	11.5128	2	6.51163	0.0002	6.51163	No
	AJ	86R, MGF100-1R, MGF110-9L	16.2816	0	2	0.744186	0.9997	0	No
	AK	MGF110-9L, MGF110-13L	20.352	5.75642	2	0.930233	0.9999	0	No
	AL	MGF110-13L, MGF110-14L	30.5281	2.87821	2	1.39535	0.9996	0	No
	AM	MGF110-14L, MGF360-4L	2.0352	2.87821	2	0.0930233	0.999	0	No
	AN	MGF360-4L, X69R, MGF300-1L	20.352	17.2693	2	0.930233	0.9999	0	No
	AO	MGF300-1L	28.4928	23.0257	2	1.30233	0.9997	0	No
	AO1	MGF300-1L, X64R, MGF300-2R	20.352	5.75642	2	0.930233	0.9999	0	No
	AP	MGF300-4L	16.2816	5.75642	2	0.744186	0.9997	0	No
	AQ	MGF300-4L, MGF360-8L	12.2112	5.75642	2	0.55814	0.9996	0	No
	AR	MGF360-8L, MGF360-9L	18.3168	2.87821	2	0.837209	0.9999	0	No
	AS	MGF360-9L	18.3168	14.3911	2	0.837209	0.9999	0	No
	AT	MGF360-9L, MGF505-3R, MGF505-4R	18.3168	8.63464	2	0.837209	0.9999	0	No
	AU	MGF505-4R	22.3872	20.1475	2	1.02326	0.9999	0	No
	AV	MGF505-4R, MGF505-5R	36.6337	5.75642	2	1.67442	0.9992	0	No
	AW	MGF505-5R	40.7041	40.295	2	1.86047	0.999	0	No
	AX	MGF505-5R, MGF505-7R	26.4576	2.87821	2	1.2093	0.9997	0	No
	AY	MGF505-7R	20.352	11.5128	2	0.930233	0.9999	0	No
	AZ	MGF505-7R, MGF505-8R	44.7745	23.0257	2	2.04651	0.9986	0	No
	BA	MGF505-8R	32.5633	17.2693	2	1.48837	0.9994	0	No
	BB	MGF505-8R, EP47L (3 peptides)	69.1969	23.0257	2	3.16279	0.8293	0	No
	BC	EP47L (1 peptide) MGF505-8R, MGF505-9R	32.5633	17.2693	2	1.48837	0.9994	0	No
	BD	MGF505-9R	12.2112	5.75642	2	0.55814	0.9996	0	No
	BE	MGF505-9R, MGF505-10R	28.4928	17.2693	2	1.30233	0.9997	0	No
	BF	MGF505-10R	97.6898	11.5128	2	4.46512	0.0966	0	No
	BG	MGF505-10R, A240L	18.3168	20.1475	2	0.837209	0.9999	0	No
	BG1	A240L, B646L (2 peptides)	28.4928	11.5128	2	1.30233	0.9997	0	No
	BH	A118R, A151R	40.7041	5.75642	2	1.86047	0.999	0	No
	BI	A151R, MGF360-15R	18.3168	2.87821	2	0.837209	0.9999	0	No
	BJ	MGF360-15R, A238L	18.3168	2.87821	2	0.837209	0.9999	0	No
	BK	A238L, A859L	14.2464	14.3911	2	0.651163	0.9997	0	No
	BL	A859L	12.2112	5.75642	2	0.55814	0.9996	0	No
	BM	A859L	16.2816	11.5128	2	0.744186	0.9997	0	No
	BN	A859L, F317L	16.2816	5.75642	2	0.744186	0.9997	0	No
	BO	F317L	10.176	2.87821	2	0.465116	0.9994	0	No
	BP	F317L, F334L	50.8801	2.87821	2	2.32558	0.9981	0	No
	BQ	F334L, F778R	12.2112	11.5128	2	0.55814	0.9996	0	No
	BR	F778R	16.2816	5.75642	2	0.744186	0.9997	0	No
	BS	F778R	22.3872	2.87821	2	1.02326	0.9999	0	No
	BT	F778R	42.7393	2.87821	2	1.95349	0.9988	0	No
	BU	F778R, F165R, F1055L	12.2112	11.5128	2	0.55814	0.9996	0	No
	BV	F1055L	30.5281	8.63464	2	1.39535	0.9996	0	No
	BW	F1055L	14.2464	14.3911	2	0.651163	0.9997	0	No
	BX	F1055L	6.10561	2.87821	2	0.27907	0.9992	0	No
	BY	F1055L, K205R	10.176	2.87821	2	0.465116	0.9994	0	No
	BZ	K205R, K78R	50.8801	8.63464	2	2.32558	0.9981	0	No
	CA	K78R, K196R	20.352	0	2	0.930233	0.9999	0	No
	CB	EP424R	50.8801	2.87821	2	2.32558	0.9981	0	No
	CC	EP424R, EP152R	28.4928	23.0257	2	1.30233	0.9997	0	No
	CD	EP152R, EP364R	12.2112	5.75642	2	0.55814	0.9996	0	No
	CE	EP364R, M1249L	32.5633	23.0257	2	1.48837	0.9994	0	No
	CF	M1249L	16.2816	5.75642	2	0.744186	0.9997	0	No
	CG	M1249L	30.5281	2.87821	2	1.39535	0.9996	0	No
	CH	M1249L	26.4576	8.63464	2	1.2093	0.9997	0	No
	CI	M1249L	22.3872	2.87821	2	1.02326	0.9999	0	No
	CJ	M1249L	73.2673	5.75642	2	3.34884	0.6928	0	No
	CK	M1249L, M448R	52.9153	0	2	2.4186	0.9979	0	No
	CL	M448R	111.936	20.1475	2	5.11628	0.0172	5.11628	No
	CM	M448R, C129R, C84L, C717R	124.147	14.3911	2	5.67442	0.0029	5.67442	No
	CN	C717R	14.2464	8.63464	2	0.651163	0.9997	0	No
	CO	C717R	18.3168	2.87821	2	0.837209	0.9999	0	No
	CP	C717R, C122R	38.6689	14.3911	2	1.76744	0.9991	0	No
	CQ	C122R, C257L	65.1265	23.0257	2	2.97674	0.9313	0	No
	CQ1	C257L	85.4785	11.5128	2	3.90698	0.3052	0	No
	CR	C475L	12.2112	11.5128	2	0.55814	0.9996	0	No
	CS	C475L, C315R	28.4928	23.0257	2	1.30233	0.9997	0	No
	CT	C315R	38.6689	8.63464	2	1.76744	0.9991	0	No
	CU	C315R, C147L, C62L	38.6689	2.87821	2	1.76744	0.9991	0	No
	CV	C62L, C962R	34.5985	31.6603	2	1.5814	0.9993	0	No
	CW	C962R	105.831	5.75642	2	4.83721	0.0379	4.83721	No
	CX	C962R	69.1969	28.7821	2	3.16279	0.8293	0	No
	CY	C962R	61.0561	40.295	2	2.7907	0.9777	0	No
	CZ	C962R, B119L, B169L	12.2112	0	2	0.55814	0.9996	0	No
	DA	B169L, B475L	16.2816	5.75642	2	0.744186	0.9997	0	No
	DB	B475L	6.10561	2.87821	2	0.27907	0.9992	0	No
	DC	B475L, B354L	18.3168	8.63464	2	0.837209	0.9999	0	No
	DD	B354L	40.7041	17.2693	2	1.86047	0.999	0	No
	DE	B385R	42.7393	20.1475	2	1.95349	0.9988	0	No
	DF	B385R, B125R	48.8449	23.0257	2	2.23256	0.9983	0	No
	DG	B125R, B117L, B407L	61.0561	63.3207	2	2.7907	0.9777	0	No
	DH	B407L	30.5281	14.3911	2	1.39535	0.9996	0	No
	DI	B407L, B175L	22.3872	20.1475	2	1.02326	0.9999	0	No
	DJ	B175L, B263R	18.3168	20.1475	2	0.837209	0.9999	0	No
	DK	B263R, B66L, G1340L	4.07041	5.75642	2	0.186047	0.9991	0	No
	DL	G1340L	14.2464	8.63464	2	0.651163	0.9997	0	No
	DM	G1340L	10.176	2.87821	2	0.465116	0.9994	0	No
	DN	G1340L	10.176	2.87821	2	0.465116	0.9994	0	No
	DO	G1340L	14.2464	14.3911	2	0.651163	0.9997	0	No
	DP	G1340L	36.6337	0	2	1.67442	0.9992	0	No
	DQ	G1340L, G1211R	16.2816	11.5128	2	0.744186	0.9997	0	No
	DR	G1211R	22.3872	8.63464	2	1.02326	0.9999	0	No
	DS	G1211R	18.3168	2.87821	2	0.837209	0.9999	0	No
	DT	G1211R	20.352	23.0257	2	0.930233	0.9999	0	No
	DU	G1211R	48.8449	11.5128	2	2.23256	0.9983	0	No
	DV	CP123L, CP204L	24.4224	23.0257	2	1.11628	0.9999	0	No
	DW	CP204L, CP530R	341.914	40.295	2	15.6279	0.0001	15.6279	No
	DX	CP530R	69.1969	34.5385	2	3.16279	0.8293	0	No
	DY	CP530R, CP80R, CP312R	24.4224	11.5128	2	1.11628	0.9999	0	No
	DZ	CP312R	175.028	17.2693	2	8	0.0001	8	No
	EA	CP312R, O174L	61.0561	34.5385	2	2.7907	0.9777	0	No
	EB	NP419L	16.2816	5.75642	2	0.744186	0.9997	0	No
	EC	NP419L, NP868R	22.3872	2.87821	2	1.02326	0.9999	0	No
	ED	NP868R	44.7745	34.5385	2	2.04651	0.9986	0	No
	EE	NP868R	14.2464	2.87821	2	0.651163	0.9997	0	No
	EF	NP868R	18.3168	2.87821	2	0.837209	0.9999	0	No
	EG	NP868R, D250R	10.176	2.87821	2	0.465116	0.9994	0	No
	EH	D250R, D129L, D79L	12.2112	5.75642	2	0.55814	0.9996	0	No
	EI	D79L, D339L	16.2816	5.75642	2	0.744186	0.9997	0	No
	EJ	D339L, D205R	36.6337	5.75642	2	1.67442	0.9992	0	No
	EK	D205R, D345L	16.2816	5.75642	2	0.744186	0.9997	0	No
	EL	D345L, S183L	12.2112	0	2	0.55814	0.9996	0	No
	EM	S183L	26.4576	2.87821	2	1.2093	0.9997	0	No
	EN	H359L	50.8801	37.4168	2	2.32558	0.9981	0	No
	EO	H359L, H171R	24.4224	5.75642	2	1.11628	0.9999	0	No
	EP	H171R, H124R, H339R	42.7393	8.63464	2	1.95349	0.9988	0	No
	EQ	H339R	28.4928	11.5128	2	1.30233	0.9997	0	No
	ER	H339R, H108R, H233R	32.5633	5.75642	2	1.48837	0.9994	0	No
	ES	H233R, H240R	71.2321	31.6603	2	3.25581	0.7634	0	No
	ET	H240R, R298L	8.14081	5.75642	2	0.372093	0.9993	0	No
	EU	R298L, Q706L	16.2816	5.75642	2	0.744186	0.9997	0	No
	EV	Q706L	24.4224	17.2693	2	1.11628	0.9999	0	No
	EW	Q706L	8.14081	0	2	0.372093	0.9993	0	No
	EX	Q706L, QP509L	12.2112	0	2	0.55814	0.9996	0	No
	EY	QP509L	4.07041	5.75642	2	0.186047	0.9991	0	No
	EZ	QP509L, QP383R	14.2464	8.63464	2	0.651163	0.9997	0	No
	FA	QP383R	12.2112	5.75642	2	0.55814	0.9996	0	No
	FB	QP383R, E184L	38.6689	2.87821	2	1.76744	0.9991	0	No
	FC	E184L, E183L	10.176	2.87821	2	0.465116	0.9994	0	No
	FD	E301R	18.3168	8.63464	2	0.837209	0.9999	0	No
	FE	E301R, E146L, E165R	345.985	5.75642	2	15.814	0.0001	15.814	No
	FF	E165R, E248R	24.4224	5.75642	2	1.11628	0.9999	0	No
	FG	E248R, E296R	16.2816	5.75642	2	0.744186	0.9997	0	No
	FH	E111R	65.1265	0	2	2.97674	0.9313	0	No
	FI	E111R, E66L, I267L	14.2464	8.63464	2	0.651163	0.9997	0	No
	FJ	I267L, I243L	36.6337	0	2	1.67442	0.9992	0	No
	FK	I243L, I73R, I215L	148.57	14.3911	2	6.7907	0.0001	6.7907	No
	FL	I215L, DP238L	154.675	23.0257	2	7.06977	0.0001	7.06977	No
	FM	DP238L, MGF360-16R	67.1617	2.87821	2	3.06977	0.8864	0	No
	FN	MGF360-16R	26.4576	2.87821	2	1.2093	0.9997	0	No
	FO	MGF360-16R, MGF505-11L	16.2816	0	2	0.744186	0.9997	0	No
	FP	MGF505-11L	22.3872	2.87821	2	1.02326	0.9999	0	No
	FQ	MGF505-11L, MGF100-3L	61.0561	5.75642	2	2.7907	0.9777	0	No
	FR	MGF100-3L	24.4224	5.75642	2	1.11628	0.9999	0	No
	FS	L7L, L8L, L9R	91.5842	14.3911	2	4.18605	0.1785	0	No
	FT	L9R, L10L, L11L	69.1969	5.75642	2	3.16279	0.8293	0	No
	FU	L11L, MGF360-17R. MGF360-18R	24.4224	11.5128	2	1.11628	0.9999	0	No
	FV	MGF360-18R, DP71L, DP96R, MGF360-19R	18.3168	2.87821	2	0.837209	0.9999	0	No
	FW	MGF360-19R	14.2464	2.87821	2	0.651163	0.9997	0	No
	Media	-	Not tested
	DMSO	-	Not tested
	OUR T88/1	-	Not tested
	PHA	-	Not tested
	FX	A179L	Not tested
	FY	C44L	Not tested
	FZ	B646L	Not tested
	GA	B646L	Not tested
	GB	B646L	Not tested
	GC	E423R	Not tested
	GD	E423R	Not tested

## Sheet: B631
	Pool	Genes	B631 Mean	B631 STDEV	N	Fold Difference over DMSO	Significance	Fold difference if significant and >2 fold	Saturated?
	Media	-	60.274	12.5976	8	0.916667	0.9996	0	No
	DMSO	-	65.7534	18.2322	8	1		0	No
	OUR T88/1	-	434.932	33.2255	8	6.61458	0.2896	0	No
	PHA	-	17.1233	10.6361	8	0.260417	0.0001	0	Yes
	AA	KP93L, MGF360-1L	42.4658	5.81184	2	0.645833	0.999	0	No
	AB	MGF360-1L, MGF360-2L	34.2466	17.4355	2	0.520833	0.9984	0	No
	AC	MGF360-2L	50.6849	5.81184	2	0.770833	0.9994	0	No
	AD	MGF360-2L, KP177R	52.0548	15.4982	2	0.791667	0.9994	0	No
	AE	KP177R, L83L, L60L, MGF360-3L	189.041	7.74912	2	2.875	0.0025	2.875	No
	AF	MGF360-3L	45.2055	5.81184	2	0.6875	0.9991	0	No
	AG	MGF360-3L, MGF110-1L	309.589	38.7456	2	4.70833	0.0001	4.70833	No
	AH	MGF110-1L, MGF110-2L, MGF110-4L	583.562	46.4947	2	8.875	0.0001	8.875	No
	AI	MGF110-4L, MGF110-5L, 285L	664.384	21.3101	2	10.1042	0.0001	10.1042	No
	AJ	86R, MGF100-1R, MGF110-9L	35.6164	7.74912	2	0.541667	0.9985	0	No
	AK	MGF110-9L, MGF110-13L	58.9041	1.93728	2	0.895833	0.9997	0	No
	AL	MGF110-13L, MGF110-14L	45.2055	5.81184	2	0.6875	0.9991	0	No
	AM	MGF110-14L, MGF360-4L	24.6575	15.4982	2	0.375	0.9908	0	No
	AN	MGF360-4L, X69R, MGF300-1L	38.3562	11.6237	2	0.583333	0.9986	0	No
	AO	MGF300-1L	43.8356	3.87456	2	0.666667	0.999	0	No
	AO1	MGF300-1L, X64R, MGF300-2R	16.4384	3.87456	2	0.25	0.9624	0	No
	AP	MGF300-4L	28.7671	1.93728	2	0.4375	0.998	0	No
	AQ	MGF300-4L, MGF360-8L	45.2055	5.81184	2	0.6875	0.9991	0	No
	AR	MGF360-8L, MGF360-9L	34.2466	9.68639	2	0.520833	0.9984	0	No
	AS	MGF360-9L	34.2466	9.68639	2	0.520833	0.9984	0	No
	AT	MGF360-9L, MGF505-3R, MGF505-4R	53.4247	9.68639	2	0.8125	0.9995	0	No
	AU	MGF505-4R	19.1781	3.87456	2	0.291667	0.9785	0	No
	AV	MGF505-4R, MGF505-5R	69.863	13.561	2	1.0625	0.9999	0	No
	AW	MGF505-5R	36.9863	9.68639	2	0.5625	0.9986	0	No
	AX	MGF505-5R, MGF505-7R	32.8767	7.74912	2	0.5	0.9983	0	No
	AY	MGF505-7R	24.6575	7.74912	2	0.375	0.9908	0	No
	AZ	MGF505-7R, MGF505-8R	54.7945	7.74912	2	0.833333	0.9996	0	No
	BA	MGF505-8R	32.8767	0	2	0.5	0.9983	0	No
	BB	MGF505-8R, EP47L (3 peptides)	49.3151	19.3728	2	0.75	0.9993	0	No
	BC	EP47L (1 peptide) MGF505-8R, MGF505-9R	54.7945	38.7456	2	0.833333	0.9996	0	No
	BD	MGF505-9R	56.1644	13.561	2	0.854167	0.9996	0	No
	BE	MGF505-9R, MGF505-10R	60.274	15.4982	2	0.916667	0.9998	0	No
	BF	MGF505-10R	42.4658	17.4355	2	0.645833	0.999	0	No
	BG	MGF505-10R, A240L	52.0548	19.3728	2	0.791667	0.9994	0	No
	BG1	A240L, B646L (2 peptides)	97.2603	1.93728	2	1.47917	0.9984	0	No
	BH	A118R, A151R	305.479	106.55	2	4.64583	0.0001	4.64583	No
	BI	A151R, MGF360-15R	54.7945	0	2	0.833333	0.9996	0	No
	BJ	MGF360-15R, A238L	131.507	11.6237	2	2	0.5698	0	No
	BK	A238L, A859L	58.9041	1.93728	2	0.895833	0.9997	0	No
	BL	A859L	42.4658	1.93728	2	0.645833	0.999	0	No
	BM	A859L	57.5342	15.4982	2	0.875	0.9997	0	No
	BN	A859L, F317L	65.7534	34.871	2	1	0.9999	0	No
	BO	F317L	72.6027	36.8083	2	1.10417	0.9997	0	No
	BP	F317L, F334L	63.0137	15.4982	2	0.958333	0.9999	0	No
	BQ	F334L, F778R	112.329	34.871	2	1.70833	0.9785	0	No
	BR	F778R	65.7534	30.9965	2	1	0.9999	0	No
	BS	F778R	52.0548	23.2473	2	0.791667	0.9994	0	No
	BT	F778R	61.6438	21.3101	2	0.9375	0.9999	0	No
	BU	F778R, F165R, F1055L	68.4932	15.4982	2	1.04167	0.9999	0	No
	BV	F1055L	56.1644	13.561	2	0.854167	0.9996	0	No
	BW	F1055L	58.9041	1.93728	2	0.895833	0.9997	0	No
	BX	F1055L	54.7945	23.2473	2	0.833333	0.9996	0	No
	BY	F1055L, K205R	53.4247	13.561	2	0.8125	0.9995	0	No
	BZ	K205R, K78R	664.384	94.9267	2	10.1042	0.0001	10.1042	No
	CA	K78R, K196R	75.3425	5.81184	2	1.14583	0.9996	0	No
	CB	EP424R	54.7945	7.74912	2	0.833333	0.9996	0	No
	CC	EP424R, EP152R	80.8219	9.68639	2	1.22917	0.9994	0	No
	CD	EP152R, EP364R	49.3151	11.6237	2	0.75	0.9993	0	No
	CE	EP364R, M1249L	68.4932	15.4982	2	1.04167	0.9999	0	No
	CF	M1249L	68.4932	15.4982	2	1.04167	0.9999	0	No
	CG	M1249L	53.4247	9.68639	2	0.8125	0.9995	0	No
	CH	M1249L	19.1781	7.74912	2	0.291667	0.9785	0	No
	CI	M1249L	80.8219	1.93728	2	1.22917	0.9994	0	No
	CJ	M1249L	82.1918	23.2473	2	1.25	0.9993	0	No
	CK	M1249L, M448R	106.849	7.74912	2	1.625	0.9908	0	No
	CL	M448R	124.658	13.561	2	1.89583	0.7722	0	No
	CM	M448R, C129R, C84L, C717R	58.9041	29.0592	2	0.895833	0.9997	0	No
	CN	C717R	28.7671	1.93728	2	0.4375	0.998	0	No
	CO	C717R	24.6575	11.6237	2	0.375	0.9908	0	No
	CP	C717R, C122R	34.2466	5.81184	2	0.520833	0.9984	0	No
	CQ	C122R, C257L	54.7945	7.74912	2	0.833333	0.9996	0	No
	CQ1	C257L	91.7808	36.8083	2	1.39583	0.9988	0	No
	CR	C475L	41.0959	7.74912	2	0.625	0.0003	0	No
	CS	C475L, C315R	36.9863	21.3101	2	0.5625	0.9986	0	No
	CT	C315R	47.9452	9.68639	2	0.729167	0.9992	0	No
	CU	C315R, C147L, C62L	43.8356	11.6237	2	0.666667	0.999	0	No
	CV	C62L, C962R	19.1781	0	2	0.291667	0.9785	0	No
	CW	C962R	49.3151	3.87456	2	0.75	0.9993	0	No
	CX	C962R	60.274	3.87456	2	0.916667	0.9998	0	No
	CY	C962R	38.3562	11.6237	2	0.583333	0.9986	0	No
	CZ	C962R, B119L, B169L	56.1644	17.4355	2	0.854167	0.9996	0	No
	DA	B169L, B475L	91.7808	29.0592	2	1.39583	0.9988	0	No
	DB	B475L	146.575	25.1846	2	2.22917	0.2176	0	No
	DC	B475L, B354L	93.1507	0	2	1.41667	0.9986	0	No
	DD	B354L	64.3836	25.1846	2	0.979167	0.9999	0	No
	DE	B385R	75.3425	5.81184	2	1.14583	0.9996	0	No
	DF	B385R, B125R	86.3014	17.4355	2	1.3125	0.9991	0	No
	DG	B125R, B117L, B407L	68.4932	23.2473	2	1.04167	0.9999	0	No
	DH	B407L	109.589	19.3728	2	1.66667	0.9815	0	No
	DI	B407L, B175L	82.1918	3.87456	2	1.25	0.9993	0	No
	DJ	B175L, B263R	38.3562	23.2473	2	0.583333	0.9986	0	No
	DK	B263R, B66L, G1340L	71.2329	27.1219	2	1.08333	0.9998	0	No
	DL	G1340L	36.9863	13.561	2	0.5625	0.9986	0	No
	DM	G1340L	30.137	7.74912	2	0.458333	0.9981	0	No
	DN	G1340L	47.9452	25.1846	2	0.729167	0.9992	0	No
	DO	G1340L	56.1644	13.561	2	0.854167	0.9996	0	No
	DP	G1340L	43.8356	0	2	0.666667	0.999	0	No
	DQ	G1340L, G1211R	45.2055	1.93728	2	0.6875	0.9991	0	No
	DR	G1211R	52.0548	15.4982	2	0.791667	0.9994	0	No
	DS	G1211R	38.3562	19.3728	2	0.583333	0.9986	0	No
	DT	G1211R	42.4658	9.68639	2	0.645833	0.999	0	No
	DU	G1211R	47.9452	5.81184	2	0.729167	0.9992	0	No
	DV	CP123L, CP204L	409.589	17.4355	2	6.22917	0.0001	6.22917	No
	DW	CP204L, CP530R	727.397	122.049	2	11.0625	0.0001	11.0625	Yes
	DX	CP530R	184.932	56.1811	2	2.8125	0.0042	2.8125	No
	DY	CP530R, CP80R, CP312R	116.438	1.93728	2	1.77083	0.9517	0	No
	DZ	CP312R	502.74	21.3101	2	7.64583	0.0001	7.64583	No
	EA	CP312R, O174L	83.5616	21.3101	2	1.27083	0.9992	0	No
	EB	NP419L	87.6712	15.4982	2	1.33333	0.999	0	No
	EC	NP419L, NP868R	63.0137	19.3728	2	0.958333	0.9999	0	No
	ED	NP868R	189.041	34.871	2	2.875	0.0025	2.875	No
	EE	NP868R	45.2055	21.3101	2	0.6875	0.9991	0	No
	EF	NP868R	94.5205	13.561	2	1.4375	0.9986	0	No
	EG	NP868R, D250R	89.0411	9.68639	2	1.35417	0.999	0	No
	EH	D250R, D129L, D79L	119.178	5.81184	2	1.8125	0.9059	0	No
	EI	D79L, D339L	105.479	44.5574	2	1.60417	0.9914	0	No
	EJ	D339L, D205R	136.986	27.1219	2	2.08333	0.4187	0	No
	EK	D205R, D345L	68.4932	3.87456	2	1.04167	0.9999	0	No
	EL	D345L, S183L	69.863	21.3101	2	1.0625	0.9999	0	No
	EM	S183L	98.6301	3.87456	2	1.5	0.9983	0	No
	EN	H359L	357.534	67.8048	2	5.4375	0.0001	5.4375	No
	EO	H359L, H171R	65.7534	3.87456	2	1	0.9999	0	No
	EP	H171R, H124R, H339R	195.89	44.5574	2	2.97917	0.001	2.97917	No
	EQ	H339R	202.74	0	2	3.08333	0.0004	3.08333	No
	ER	H339R, H108R, H233R	101.37	19.3728	2	1.54167	0.9981	0	No
	ES	H233R, H240R	105.479	25.1846	2	1.60417	0.9914	0	No
	ET	H240R, R298L	87.6712	38.7456	2	1.33333	0.999	0	No
	EU	R298L, Q706L	39.726	1.93728	2	0.604167	0.9988	0	No
	EV	Q706L	101.37	58.1184	2	1.54167	0.9981	0	No
	EW	Q706L	82.1918	19.3728	2	1.25	0.9993	0	No
	EX	Q706L, QP509L	64.3836	17.4355	2	0.979167	0.9999	0	No
	EY	QP509L	65.7534	19.3728	2	1	0.9999	0	No
	EZ	QP509L, QP383R	64.3836	25.1846	2	0.979167	0.9999	0	No
	FA	QP383R	57.5342	15.4982	2	0.875	0.9997	0	No
	FB	QP383R, E184L	563.014	63.9302	2	8.5625	0.0001	8.5625	No
	FC	E184L, E183L	139.726	23.2473	2	2.125	0.3523	0	No
	FD	E301R	76.7123	11.6237	2	1.16667	0.9996	0	No
	FE	E301R, E146L, E165R	168.493	17.4355	2	2.5625	0.0293	2.5625	No
	FF	E165R, E248R	263.014	38.7456	2	4	0.0001	4	No
	FG	E248R, E296R	198.63	67.8048	2	3.02083	0.0007	3.02083	No
	FH	E111R	176.712	21.3101	2	2.6875	0.0116	2.6875	No
	FI	E111R, E66L, I267L	35.6164	3.87456	2	0.541667	0.9985	0	No
	FJ	I267L, I243L	61.6438	5.81184	2	0.9375	0.9999	0	No
	FK	I243L, I73R, I215L	536.986	7.74912	2	8.16667	0.0001	8.16667	No
	FL	I215L, DP238L	41.0959	7.74912	2	0.625	0.9988	0	No
	FM	DP238L, MGF360-16R	349.315	5.81184	2	5.3125	0.0001	5.3125	No
	FN	MGF360-16R	42.4658	9.68639	2	0.645833	0.999	0	No
	FO	MGF360-16R, MGF505-11L	24.6575	3.87456	2	0.375	0.9908	0	No
	FP	MGF505-11L	30.137	3.87456	2	0.458333	0.0001	0	No
	FQ	MGF505-11L, MGF100-3L	27.3973	3.87456	2	0.416667	0.9919	0	No
	FR	MGF100-3L	72.6027	21.3101	2	1.10417	0.9997	0	No
	FS	L7L, L8L, L9R	623.288	48.432	2	9.47917	0.0001	9.47917	No
	FT	L9R, L10L, L11L	595.89	48.432	2	9.0625	0.0001	9.0625	No
	FU	L11L, MGF360-17R. MGF360-18R	35.6164	23.2473	2	0.541667	0.9985	0	No
	FV	MGF360-18R, DP71L, DP96R, MGF360-19R	46.5753	19.3728	2	0.708333	0.9991	0	No
	FW	MGF360-19R	30.137	11.6237	2	0.458333	0.9981	0	No
	Pool	Genes	B631 Mean	B631 STDEV	N	Fold Difference over DMSO	Significance	Fold difference if significant and >2 fold	Saturated?
	Media	-	3.29912	1.55522	2	0.6	0.9999	0	No
	DMSO	-	5.49853	4.66566	2	1		0	No
	OUR T88/1	-	168.255	88.6476	2	30.6	0.0001	30.6	No
	PHA	-	164.956	18.6626	2	30	0.0001	30	No
	FX	A179L	3.29912	4.66566	2	0.6	0.9999	0	No
	FY	C44L	4.39883	0	2	0.8	0.9999	0	No
	FZ	B646L	61.5836	0	2	11.2	0.0933	0	No
	GA	B646L	18.695	1.55522	2	3.4	0.999	0	No
	GB	B646L	38.4897	1.55522	2	7	0.6555	0	No
	GC	E423R	8.79765	0	2	1.6	0.9998	0	No
	GD	E423R	2.19941	3.11044	2	0.4	0.9998	0	No
	GE	I329L	4.39883	3.11044	2	0.8	0.9999	0	No
	GF	I329L	4.39883	6.22088	2	0.8	0.9999	0	No
	FK	I243L, I73R, I215L	137.463	17.1074	2	25	0.0001	25	No
	E146L	E146L	17.5953	3.11044	2	3.2	0.9991	0	No

## Sheet: B632
	Pool	Genes	B631 Mean	B631 STDEV	N	Fold Difference over DMSO	Significance	Fold difference if significant and >2 fold	Saturated?
	Media	-	60.2632	16.1095	8	0.817857	0.9996	0	No
	DMSO	-	73.6842	10.7936	8	1		0	No
	OUR T88/1	-	181.053	45.5021	8	2.45714	0.0001	2.45714	No
	PHA	-	20.2632	11.9058	8	0.275	0.2896	0	Yes
	AA	KP93L, MGF360-1L	23.1579	8.93188	2	0.314286	0.999	0	No
	AB	MGF360-1L, MGF360-2L	25.2632	11.9092	2	0.342857	0.9984	0	No
	AC	MGF360-2L	85.2632	69.9664	2	1.15714	0.9994	0	No
	AD	MGF360-2L, KP177R	43.1579	4.46594	2	0.585714	0.9994	0	No
	AE	KP177R, L83L, L60L, MGF360-3L	127.368	16.3751	2	1.72857	0.0025	0	No
	AF	MGF360-3L	44.2105	8.93188	2	0.6	0.9991	0	No
	AG	MGF360-3L, MGF110-1L	123.158	10.4205	2	1.67143	0.0001	0	No
	AH	MGF110-1L, MGF110-2L, MGF110-4L	223.158	14.8865	2	3.02857	0.0001	3.02857	No
	AI	MGF110-4L, MGF110-5L, 285L	266.316	10.4205	2	3.61429	0.0001	3.61429	No
	AJ	86R, MGF100-1R, MGF110-9L	17.8947	4.46594	2	0.242857	0.9985	0	No
	AK	MGF110-9L, MGF110-13L	40	14.8865	2	0.542857	0.9997	0	No
	AL	MGF110-13L, MGF110-14L	58.9474	32.7502	2	0.8	0.9991	0	No
	AM	MGF110-14L, MGF360-4L	27.3684	2.97729	2	0.371429	0.9908	0	No
	AN	MGF360-4L, X69R, MGF300-1L	30.5263	1.48865	2	0.414286	0.9986	0	No
	AO	MGF300-1L	37.8947	0	2	0.514286	0.999	0	No
	AO1	MGF300-1L, X64R, MGF300-2R	17.8947	13.3978	2	0.242857	0.9624	0	No
	AP	MGF300-4L	42.1053	11.9092	2	0.571429	0.998	0	No
	AQ	MGF300-4L, MGF360-8L	56.8421	8.93188	2	0.771429	0.9991	0	No
	AR	MGF360-8L, MGF360-9L	32.6316	1.48865	2	0.442857	0.9984	0	No
	AS	MGF360-9L	28.4211	1.48865	2	0.385714	0.9984	0	No
	AT	MGF360-9L, MGF505-3R, MGF505-4R	70.5263	7.44323	2	0.957143	0.9995	0	No
	AU	MGF505-4R	34.7368	1.48865	2	0.471429	0.9785	0	No
	AV	MGF505-4R, MGF505-5R	197.895	2.97729	2	2.68571	0.9999	0	No
	AW	MGF505-5R	47.3684	4.46594	2	0.642857	0.9986	0	No
	AX	MGF505-5R, MGF505-7R	50.5263	17.8638	2	0.685714	0.9983	0	No
	AY	MGF505-7R	29.4737	5.95458	2	0.4	0.9908	0	No
	AZ	MGF505-7R, MGF505-8R	93.6842	4.46594	2	1.27143	0.9996	0	No
	BA	MGF505-8R	45.2632	13.3978	2	0.614286	0.9983	0	No
	BB	MGF505-8R, EP47L (3 peptides)	132.632	26.7956	2	1.8	0.9993	0	No
	BC	EP47L (1 peptide) MGF505-8R, MGF505-9R	60	10.4205	2	0.814286	0.9996	0	No
	BD	MGF505-9R	45.2632	13.3978	2	0.614286	0.9996	0	No
	BE	MGF505-9R, MGF505-10R	69.4737	5.95458	2	0.942857	0.9998	0	No
	BF	MGF505-10R	52.6316	17.8638	2	0.714286	0.999	0	No
	BG	MGF505-10R, A240L	89.4737	7.44323	2	1.21429	0.9994	0	No
	BG1	A240L, B646L (2 peptides)	85.2632	1.48865	2	1.15714	0.9984	0	No
	BH	A118R, A151R	186.316	31.2616	2	2.52857	0.0001	2.52857	No
	BI	A151R, MGF360-15R	50.5263	14.8865	2	0.685714	0.9996	0	No
	BJ	MGF360-15R, A238L	146.316	10.4205	2	1.98571	0.5698	0	No
	BK	A238L, A859L	80	5.95458	2	1.08571	0.9997	0	No
	BL	A859L	50.5263	0	2	0.685714	0.999	0	No
	BM	A859L	63.1579	17.8638	2	0.857143	0.9997	0	No
	BN	A859L, F317L	88.4211	5.95458	2	1.2	0.9999	0	No
	BO	F317L	97.8947	31.2616	2	1.32857	0.9997	0	No
	BP	F317L, F334L	64.2105	10.4205	2	0.871429	0.9999	0	No
	BQ	F334L, F778R	106.316	55.0799	2	1.44286	0.9785	0	No
	BR	F778R	85.2632	10.4205	2	1.15714	0.9999	0	No
	BS	F778R	30.5263	31.2616	2	0.414286	0.9994	0	No
	BT	F778R	67.3684	0	2	0.914286	0.9999	0	No
	BU	F778R, F165R, F1055L	53.6842	10.4205	2	0.728571	0.9999	0	No
	BV	F1055L	42.1053	11.9092	2	0.571429	0.9996	0	No
	BW	F1055L	64.2105	4.46594	2	0.871429	0.9997	0	No
	BX	F1055L	68.4211	1.48865	2	0.928571	0.9996	0	No
	BY	F1055L, K205R	52.6316	17.8638	2	0.714286	0.9995	0	No
	BZ	K205R, K78R	198.947	55.0799	2	2.7	0.0001	2.7	No
	CA	K78R, K196R	57.8947	4.46594	2	0.785714	0.9996	0	No
	CB	EP424R	60	4.46594	2	0.814286	0.9996	0	No
	CC	EP424R, EP152R	33.6842	14.8865	2	0.457143	0.9994	0	No
	CD	EP152R, EP364R	51.5789	4.46594	2	0.7	0.9993	0	No
	CE	EP364R, M1249L	65.2632	11.9092	2	0.885714	0.9999	0	No
	CF	M1249L	63.1579	0	2	0.857143	0.9999	0	No
	CG	M1249L	68.4211	22.3297	2	0.928571	0.9995	0	No
	CH	M1249L	49.4737	13.3978	2	0.671429	0.9785	0	No
	CI	M1249L	63.1579	11.9092	2	0.857143	0.9994	0	No
	CJ	M1249L	74.7368	4.46594	2	1.01429	0.9993	0	No
	CK	M1249L, M448R	126.316	29.7729	2	1.71429	0.9908	0	No
	CL	M448R	152.632	25.307	2	2.07143	0.7722	0	No
	CM	M448R, C129R, C84L, C717R	94.7368	5.95458	2	1.28571	0.9997	0	No
	CN	C717R	54.7368	2.97729	2	0.742857	0.998	0	No
	CO	C717R	33.6842	2.97729	2	0.457143	0.9908	0	No
	CP	C717R, C122R	51.5789	1.48865	2	0.7	0.9984	0	No
	CQ	C122R, C257L	56.8421	0	2	0.771429	0.9996	0	No
	CQ1	C257L	67.3684	20.841	2	0.914286	0.9988	0	No
	CR	C475L	28.4211	10.4205	2	0.385714	0.0003	0	No
	CS	C475L, C315R	46.3158	8.93188	2	0.628571	0.9986	0	No
	CT	C315R	45.2632	7.44323	2	0.614286	0.9992	0	No
	CU	C315R, C147L, C62L	61.0526	5.95458	2	0.828571	0.999	0	No
	CV	C62L, C962R	18.9474	5.95458	2	0.257143	0.9785	0	No
	CW	C962R	49.4737	1.48865	2	0.671429	0.9993	0	No
	CX	C962R	66.3158	22.3297	2	0.9	0.9998	0	No
	CY	C962R	46.3158	11.9092	2	0.628571	0.9986	0	No
	CZ	C962R, B119L, B169L	51.5789	13.3978	2	0.7	0.9996	0	No
	DA	B169L, B475L	94.7368	44.6594	2	1.28571	0.9988	0	No
	DB	B475L	121.053	40.1934	2	1.64286	0.2176	0	No
	DC	B475L, B354L	80	8.93188	2	1.08571	0.9986	0	No
	DD	B354L	64.2105	4.46594	2	0.871429	0.9999	0	No
	DE	B385R	105.263	41.6821	2	1.42857	0.9996	0	No
	DF	B385R, B125R	103.158	0	2	1.4	0.9991	0	No
	DG	B125R, B117L, B407L	73.6842	0	2	1	0.9999	0	No
	DH	B407L	72.6316	4.46594	2	0.985714	0.9815	0	No
	DI	B407L, B175L	96.8421	35.7275	2	1.31429	0.9993	0	No
	DJ	B175L, B263R	68.4211	10.4205	2	0.928571	0.9986	0	No
	DK	B263R, B66L, G1340L	67.3684	2.97729	2	0.914286	0.9998	0	No
	DL	G1340L	52.6316	20.841	2	0.714286	0.9986	0	No
	DM	G1340L	33.6842	5.95458	2	0.457143	0.9981	0	No
	DN	G1340L	67.3684	8.93188	2	0.914286	0.9992	0	No
	DO	G1340L	52.6316	2.97729	2	0.714286	0.9996	0	No
	DP	G1340L	77.8947	44.6594	2	1.05714	0.999	0	No
	DQ	G1340L, G1211R	51.5789	1.48865	2	0.7	0.9991	0	No
	DR	G1211R	33.6842	41.6821	2	0.457143	0.9994	0	No
	DS	G1211R	72.6316	19.3524	2	0.985714	0.9986	0	No
	DT	G1211R	52.6316	2.97729	2	0.714286	0.999	0	No
	DU	G1211R	76.8421	19.3524	2	1.04286	0.9992	0	No
	DV	CP123L, CP204L	417.895	4.46594	2	5.67143	0.0001	5.67143	No
	DW	CP204L, CP530R	417.895	138.444	2	5.67143	0.0001	5.67143	Yes
	DX	CP530R	124.211	8.93188	2	1.68571	0.0042	0	No
	DY	CP530R, CP80R, CP312R	172.632	14.8865	2	2.34286	0.9517	0	No
	DZ	CP312R	261.053	11.9092	2	3.54286	0.0001	3.54286	No
	EA	CP312R, O174L	110.526	58.0572	2	1.5	0.9992	0	No
	EB	NP419L	103.158	26.7956	2	1.4	0.999	0	No
	EC	NP419L, NP868R	94.7368	11.9092	2	1.28571	0.9999	0	No
	ED	NP868R	130.526	5.95458	2	1.77143	0.0025	0	No
	EE	NP868R	75.7895	5.95458	2	1.02857	0.9991	0	No
	EF	NP868R	83.1579	22.3297	2	1.12857	0.9986	0	No
	EG	NP868R, D250R	73.6842	2.97729	2	1	0.999	0	No
	EH	D250R, D129L, D79L	114.737	7.44323	2	1.55714	0.9059	0	No
	EI	D79L, D339L	103.158	11.9092	2	1.4	0.9914	0	No
	EJ	D339L, D205R	144.211	16.3751	2	1.95714	0.4187	0	No
	EK	D205R, D345L	68.4211	25.307	2	0.928571	0.9999	0	No
	EL	D345L, S183L	62.1053	4.46594	2	0.842857	0.9999	0	No
	EM	S183L	78.9474	7.44323	2	1.07143	0.9983	0	No
	EN	H359L	347.368	11.9092	2	4.71429	0.0001	4.71429	No
	EO	H359L, H171R	105.263	8.93188	2	1.42857	0.9999	0	No
	EP	H171R, H124R, H339R	129.474	7.44323	2	1.75714	0.001	0	No
	EQ	H339R	206.316	8.93188	2	2.8	0.0004	2.8	No
	ER	H339R, H108R, H233R	50.5263	2.97729	2	0.685714	0.9981	0	No
	ES	H233R, H240R	83.1579	13.3978	2	1.12857	0.9914	0	No
	ET	H240R, R298L	54.7368	8.93188	2	0.742857	0.999	0	No
	EU	R298L, Q706L	53.6842	4.46594	2	0.728571	0.9988	0	No
	EV	Q706L	55.7895	19.3524	2	0.757143	0.9981	0	No
	EW	Q706L	53.6842	13.3978	2	0.728571	0.9993	0	No
	EX	Q706L, QP509L	75.7895	11.9092	2	1.02857	0.9999	0	No
	EY	QP509L	77.8947	23.8183	2	1.05714	0.9999	0	No
	EZ	QP509L, QP383R	40	8.93188	2	0.542857	0.9999	0	No
	FA	QP383R	62.1053	7.44323	2	0.842857	0.9997	0	No
	FB	QP383R, E184L	160	20.841	2	2.17143	0.0001	2.17143	No
	FC	E184L, E183L	67.3684	2.97729	2	0.914286	0.3523	0	No
	FD	E301R	55.7895	10.4205	2	0.757143	0.9996	0	No
	FE	E301R, E146L, E165R	84.2105	2.97729	2	1.14286	0.0293	0	No
	FF	E165R, E248R	166.316	68.4777	2	2.25714	0.0001	2.25714	No
	FG	E248R, E296R	87.3684	10.4205	2	1.18571	0.0007	0	No
	FH	E111R	108.421	25.307	2	1.47143	0.0116	0	No
	FI	E111R, E66L, I267L	21.0526	2.97729	2	0.285714	0.9985	0	No
	FJ	I267L, I243L	144.211	1.48865	2	1.95714	0.9999	0	No
	FK	I243L, I73R, I215L	376.842	8.93188	2	5.11429	0.0001	5.11429	No
	FL	I215L, DP238L	57.8947	1.48865	2	0.785714	0.9988	0	No
	FM	DP238L, MGF360-16R	173.684	4.46594	2	2.35714	0.0001	2.35714	No
	FN	MGF360-16R	48.4211	5.95458	2	0.657143	0.999	0	No
	FO	MGF360-16R, MGF505-11L	27.3684	5.95458	2	0.371429	0.9908	0	No
	FP	MGF505-11L	27.3684	11.9092	2	0.371429	0.0001	0	No
	FQ	MGF505-11L, MGF100-3L	146.316	13.3978	2	1.98571	0.9919	0	No
	FR	MGF100-3L	57.8947	7.44323	2	0.785714	0.9997	0	No
	FS	L7L, L8L, L9R	275.789	62.5231	2	3.74286	0.0001	3.74286	No
	FT	L9R, L10L, L11L	276.842	37.2161	2	3.75714	0.0001	3.75714	No
	FU	L11L, MGF360-17R. MGF360-18R	47.3684	19.3524	2	0.642857	0.9985	0	No
	FV	MGF360-18R, DP71L, DP96R, MGF360-19R	51.5789	7.44323	2	0.7	0.9991	0	No
	FW	MGF360-19R	36.8421	10.4205	2	0.5	0.9981	0	No
	Pool	Genes	B632 Mean	B632 STDEV	N	Fold Difference over DMSO		Fold difference if significant and >2 fold	Saturated?
	Media	-	3.30882	1.55979	2	0.5	Significance	0	No
	DMSO	-	6.61765	3.11959	2	1	0.9994	0	No
	OUR T88/1	-	134.559	15.5979	2	20.3333		20.3333	No
	PHA	-	136.765	12.4784	2	20.6667	0.0001	20.6667	No
	FX	A179L	6.61765	3.11959	2	1	0.0001	0	No
	FY	C44L	7.72059	4.67938	2	1.16667	0.9999	0	No
	FZ	B646L	26.4706	0	2	4	0.9998	0	No
	GA	B646L	11.0294	0	2	1.66667	0.1231	0	No
	GB	B646L	19.8529	9.35877	2	3	0.9991	0	No
	GC	E423R	3.30882	1.55979	2	0.5	0.5598	0	No
	GD	E423R	9.92647	7.79897	2	1.5	0.9994	0	No
	GE	I329L	6.61765	3.11959	2	1	0.9994	0	No
	GF	I329L	2.20588	3.11959	2	0.333333	0.9999	0	No
	FK	I243L, I73R, I215L	196.324	18.7175	2	29.6667	0.9991	29.6667	No
	E146L	E146L	7.72059	4.67938	2	1.16667	0.0001	0	No
							0.9998

## Sheet: D845
	Pool	Genes	D845 Mean	D845 STDEV	N	Fold Difference over Media	Significance	Fold difference if significant and >2 fold	Saturated?
	Media	-	46.7025	5.89758	8	1	0.9995	0	No
	DMSO	-	43.0215	6.59484	8	0.921182		0	No
	PHA	-	15.184	7.54056	8	0.325123	0.1096	0	No
	OUR T88/1	-	218.788	26.4972	8	4.68473	0.0001	4.68473	Yes
	AA	KP93L, MGF360-1L	21.1656	9.10996	2	0.453202	0.981	0	No
	AB	MGF360-1L, MGF360-2L	51.5337	7.80854	2	1.10345	0.9993	0	No
	AC	MGF360-2L	20.2454	2.60285	2	0.433498	0.9789	0	No
	AD	MGF360-2L, KP177R	37.7301	11.7128	2	0.807882	0.9996	0	No
	AE	KP177R, L83L, L60L, MGF360-3L	86.5031	39.0427	2	1.85222	0.1204	0	No
	AF	MGF360-3L	37.7301	6.50712	2	0.807882	0.9996	0	No
	AG	MGF360-3L, MGF110-1L	79.1411	2.60285	2	1.69458	0.3699	0	No
	AH	MGF110-1L, MGF110-2L, MGF110-4L	259.509	46.8512	2	5.55665	0.0001	5.55665	No
	AI	MGF110-4L, MGF110-5L, 285L	409.509	87.1954	2	8.76847	0.0001	8.76847	No
	AJ	86R, MGF100-1R, MGF110-9L	51.5337	2.60285	2	1.10345	0.9993	0	No
	AK	MGF110-9L, MGF110-13L	45.092	6.50712	2	0.965517	0.9999	0	No
	AL	MGF110-13L, MGF110-14L	22.0859	7.80854	2	0.472906	0.983	0	No
	AM	MGF110-14L, MGF360-4L	37.7301	1.30142	2	0.807882	0.9996	0	No
	AN	MGF360-4L, X69R, MGF300-1L	23.9264	2.60285	2	0.512315	0.9918	0	No
	AO	MGF300-1L	78.2209	1.30142	2	1.67488	0.4155	0	No
	AO1	MGF300-1L, X64R, MGF300-2R	42.3313	7.80854	2	0.906404	0.9999	0	No
	AP	MGF300-4L	45.092	1.30142	2	0.965517	0.9999	0	No
	AQ	MGF300-4L, MGF360-8L	58.8957	15.6171	2	1.26108	0.9983	0	No
	AR	MGF360-8L, MGF360-9L	44.1718	7.80854	2	0.945813	0.9999	0	No
	AS	MGF360-9L	29.4479	7.80854	2	0.630542	0.9986	0	No
	AT	MGF360-9L, MGF505-3R, MGF505-4R	44.1718	7.80854	2	0.945813	0.9999	0	No
	AU	MGF505-4R	30.3681	19.5214	2	0.650246	0.9988	0	No
	AV	MGF505-4R, MGF505-5R	120.552	24.727	2	2.58128	0.0001	2.58128	No
	AW	MGF505-5R	46.9325	19.5214	2	1.00493	0.9997	0	No
	AX	MGF505-5R, MGF505-7R	50.6135	24.727	2	1.08374	0.9993	0	No
	AY	MGF505-7R	28.5276	1.30142	2	0.610837	0.9985	0	No
	AZ	MGF505-7R, MGF505-8R	91.1043	3.90427	2	1.95074	0.0506	0	No
	BA	MGF505-8R	26.6871	1.30142	2	0.571429	0.9983	0	No
	BB	MGF505-8R, EP47L (3 peptides)	65.3374	16.9185	2	1.39901	0.98	0	No
	BC	EP47L (1 peptide) MGF505-8R, MGF505-9R	35.8896	11.7128	2	0.768473	0.9994	0	No
	BD	MGF505-9R	93.865	52.0569	2	2.00985	0.0283	2.00985	No
	BE	MGF505-9R, MGF505-10R	50.6135	3.90427	2	1.08374	0.9993	0	No
	BF	MGF505-10R	51.5337	2.60285	2	1.10345	0.9993	0	No
	BG	MGF505-10R, A240L	60.7362	2.60285	2	1.30049	0.998	0	No
	BG1	A240L, B646L (2 peptides)	73.6196	5.20569	2	1.57635	0.6809	0	No
	BH	A118R, A151R	219.939	27.3299	2	4.70936	0.0001	4.70936	No
	BI	A151R, MGF360-15R	37.7301	1.30142	2	0.807882	0.9996	0	No
	BJ	MGF360-15R, A238L	98.4663	27.3299	2	2.10837	0.0098	2.10837	No
	BK	A238L, A859L	50.6135	14.3157	2	1.08374	0.9993	0	No
	BL	A859L	36.8098	10.4114	2	0.788177	0.9995	0	No
	BM	A859L	50.6135	19.5214	2	1.08374	0.9993	0	No
	BN	A859L, F317L	49.6933	0	2	1.06404	0.9994	0	No
	BO	F317L	85.5828	1.30142	2	1.83251	0.1411	0	No
	BP	F317L, F334L	226.38	15.6171	2	4.84729	0.0001	4.84729	No
	BQ	F334L, F778R	59.816	14.3157	2	1.28079	0.9982	0	No
	BR	F778R	75.4601	0	2	1.61576	0.5698	0	No
	BS	F778R	47.8528	7.80854	2	1.02463	0.9996	0	No
	BT	F778R	77.3006	10.4114	2	1.65517	0.4644	0	No
	BU	F778R, F165R, F1055L	59.816	1.30142	2	1.28079	0.9982	0	No
	BV	F1055L	32.2086	6.50712	2	0.689655	0.999	0	No
	BW	F1055L	38.6503	7.80854	2	0.827586	0.9996	0	No
	BX	F1055L	45.092	9.10996	2	0.965517	0.9999	0	No
	BY	F1055L, K205R	55.2147	7.80854	2	1.18227	0.9988	0	No
	BZ	K205R, K78R	178.528	13.0142	2	3.82266	0.0001	3.82266	No
	CA	K78R, K196R	36.8098	7.80854	2	0.788177	0.9995	0	No
	CB	EP424R	48.773	1.30142	2	1.04433	0.9995	0	No
	CC	EP424R, EP152R	53.3742	2.60285	2	1.14286	0.9991	0	No
	CD	EP152R, EP364R	46.9325	27.3299	2	1.00493	0.9997	0	No
	CE	EP364R, M1249L	44.1718	10.4114	2	0.945813	0.9999	0	No
	CF	M1249L	83.7423	14.3157	2	1.7931	0.1905	0	No
	CG	M1249L	65.3374	14.3157	2	1.39901	0.98	0	No
	CH	M1249L	81.9018	9.10996	2	1.75369	0.2525	0	No
	CI	M1249L	128.834	7.80854	2	2.75862	0.0001	2.75862	No
	CJ	M1249L	196.012	1.30142	2	4.19704	0.0001	4.19704	No
	CK	M1249L, M448R	251.227	42.947	2	5.37931	0.0001	5.37931	No
	CL	M448R	272.393	18.2199	2	5.83251	0.0001	5.83251	No
	CM	M448R, C129R, C84L, C717R	328.528	11.7128	2	7.03448	0.0001	7.03448	No
	CN	C717R	41.411	14.3157	2	0.8867	0.9999	0	No
	CO	C717R	33.1288	5.20569	2	0.70936	0.9991	0	No
	CP	C717R, C122R	62.5767	2.60285	2	1.3399	0.9914	0	No
	CQ	C122R, C257L	205.215	11.7128	2	4.39409	0.0001	4.39409	No
	CQ1	C257L	271.472	9.10996	2	5.81281	0.0001	5.81281	No
	CR	C475L	34.9693	2.60285	2	0.748768	0.9993	0	No
	CS	C475L, C315R	32.2086	11.7128	2	0.689655	0.999	0	No
	CT	C315R	70.8589	6.50712	2	1.51724	0.8386	0	No
	CU	C315R, C147L, C62L	121.472	20.8228	2	2.60099	0.0001	2.60099	No
	CV	C62L, C962R	42.3313	2.60285	2	0.906404	0.9999	0	No
	CW	C962R	98.4663	6.50712	2	2.10837	0.0098	2.10837	No
	CX	C962R	60.7362	18.2199	2	1.30049	0.998	0	No
	CY	C962R	32.2086	11.7128	2	0.689655	0.999	0	No
	CZ	C962R, B119L, B169L	55.2147	10.4114	2	1.18227	0.9988	0	No
	DA	B169L, B475L	50.6135	9.10996	2	1.08374	0.9993	0	No
	DB	B475L	92.0245	13.0142	2	1.97044	0.0418	0	No
	DC	B475L, B354L	33.1288	5.20569	2	0.70936	0.9991	0	No
	DD	B354L	97.546	2.60285	2	2.08867	0.0122	2.08867	No
	DE	B385R	71.7791	10.4114	2	1.53695	0.7892	0	No
	DF	B385R, B125R	72.6994	14.3157	2	1.55665	0.7363	0	No
	DG	B125R, B117L, B407L	66.2577	18.2199	2	1.41872	0.9778	0	No
	DH	B407L	46.0123	10.4114	2	0.985222	0.9997	0	No
	DI	B407L, B175L	76.3804	11.7128	2	1.63547	0.5161	0	No
	DJ	B175L, B263R	42.3313	18.2199	2	0.906404	0.9999	0	No
	DK	B263R, B66L, G1340L	34.0491	1.30142	2	0.729064	0.9992	0	No
	DL	G1340L	34.9693	0	2	0.748768	0.9993	0	No
	DM	G1340L	45.092	9.10996	2	0.965517	0.9999	0	No
	DN	G1340L	75.4601	15.6171	2	1.61576	0.5698	0	No
	DO	G1340L	45.092	11.7128	2	0.965517	0.9999	0	No
	DP	G1340L	46.9325	22.1242	2	1.00493	0.9997	0	No
	DQ	G1340L, G1211R	41.411	11.7128	2	0.8867	0.9999	0	No
	DR	G1211R	74.5399	1.30142	2	1.59606	0.625	0	No
	DS	G1211R	46.9325	6.50712	2	1.00493	0.9997	0	No
	DT	G1211R	96.6258	42.947	2	2.06897	0.0152	2.06897	No
	DU	G1211R	57.9755	9.10996	2	1.24138	0.9985	0	No
	DV	CP123L, CP204L	141.718	10.4114	2	3.03448	0.0001	3.03448	No
	DW	CP204L, CP530R	80.0613	11.7128	2	1.71429	0.3272	0	Yes
	DX	CP530R	215.337	5.20569	2	4.61084	0.0001	4.61084	No
	DY	CP530R, CP80R, CP312R	95.7055	2.60285	2	2.04926	0.0188	2.04926	No
	DZ	CP312R	361.656	95.0039	2	7.74384	0.0001	7.74384	No
	EA	CP312R, O174L	151.84	22.1242	2	3.25123	0.0001	3.25123	No
	EB	NP419L	51.5337	7.80854	2	1.10345	0.9993	0	No
	EC	NP419L, NP868R	69.9387	0	2	1.49754	0.8825	0	No
	ED	NP868R	82.8221	5.20569	2	1.7734	0.2198	0	No
	EE	NP868R	65.3374	9.10996	2	1.39901	0.98	0	No
	EF	NP868R	83.7423	1.30142	2	1.7931	0.1905	0	No
	EG	NP868R, D250R	155.521	35.1384	2	3.33005	0.0001	3.33005	No
	EH	D250R, D129L, D79L	104.908	36.4399	2	2.24631	0.0018	2.24631	No
	EI	D79L, D339L	80.9816	2.60285	2	1.73399	0.2884	0	No
	EJ	D339L, D205R	143.558	13.0142	2	3.07389	0.0001	3.07389	No
	EK	D205R, D345L	48.773	9.10996	2	1.04433	0.9995	0	No
	EL	D345L, S183L	51.5337	18.2199	2	1.10345	0.9993	0	No
	EM	S183L	75.4601	31.2342	2	1.61576	0.5698	0	No
	EN	H359L	129.755	14.3157	2	2.77833	0.0001	2.77833	No
	EO	H359L, H171R	133.436	29.9327	2	2.85714	0.0001	2.85714	No
	EP	H171R, H124R, H339R	196.933	23.4256	2	4.21675	0.0001	4.21675	No
	EQ	H339R	76.3804	3.90427	2	1.63547	0.5161	0	No
	ER	H339R, H108R, H233R	64.4172	7.80854	2	1.37931	0.982	0	No
	ES	H233R, H240R	74.5399	1.30142	2	1.59606	0.625	0	No
	ET	H240R, R298L	80.0613	29.9327	2	1.71429	0.3272	0	No
	EU	R298L, Q706L	34.0491	3.90427	2	0.729064	0.9992	0	No
	EV	Q706L	48.773	1.30142	2	1.04433	0.9995	0	No
	EW	Q706L	43.2515	9.10996	2	0.926108	0.9999	0	No
	EX	Q706L, QP509L	32.2086	16.9185	2	0.689655	0.999	0	No
	EY	QP509L	54.2945	14.3157	2	1.16256	0.999	0	No
	EZ	QP509L, QP383R	50.6135	3.90427	2	1.08374	0.9993	0	No
	FA	QP383R	62.5767	10.4114	2	1.3399	0.9914	0	No
	FB	QP383R, E184L	109.509	22.1242	2	2.34483	0.0005	2.34483	No
	FC	E184L, E183L	65.3374	6.50712	2	1.39901	0.98	0	No
	FD	E301R	52.454	3.90427	2	1.12315	0.9991	0	No
	FE	E301R, E146L, E165R	91.1043	1.30142	2	1.95074	0.0506	0	Yes
	FF	E165R, E248R	62.5767	23.4256	2	1.3399	0.9914	0	No
	FG	E248R, E296R	54.2945	1.30142	2	1.16256	0.999	0	No
	FH	E111R	249.387	29.9327	2	5.3399	0.0001	5.3399	No
	FI	E111R, E66L, I267L	30.3681	16.9185	2	0.650246	0.9988	0	No
	FJ	I267L, I243L	120.552	6.50712	2	2.58128	0.0001	2.58128	No
	FK	I243L, I73R, I215L	270.552	13.0142	2	5.7931	0.0001	5.7931	No
	FL	I215L, DP238L	262.27	11.7128	2	5.61576	0.0001	5.61576	No
	FM	DP238L, MGF360-16R	172.086	11.7128	2	3.68473	0.0001	3.68473	No
	FN	MGF360-16R	100.307	11.7128	2	2.14778	0.0062	2.14778	No
	FO	MGF360-16R, MGF505-11L	42.3313	13.0142	2	0.906404	0.9999	0	No
	FP	MGF505-11L	33.1288	2.60285	2	0.70936	0.9991	0	No
	FQ	MGF505-11L, MGF100-3L	43.2515	1.30142	2	0.926108	0.9999	0	No
	FR	MGF100-3L	77.3006	5.20569	2	1.65517	0.4644	0	No
	FS	L7L, L8L, L9R	321.166	1.30142	2	6.87685	0.0001	6.87685	No
	FT	L9R, L10L, L11L	233.742	15.6171	2	5.00493	0.0001	5.00493	No
	FU	L11L, MGF360-17R. MGF360-18R	46.0123	10.4114	2	0.985222	0.9997	0	No
	FV	MGF360-18R, DP71L, DP96R, MGF360-19R	53.3742	2.60285	2	1.14286	0.9991	0	No
	FW	MGF360-19R	30.3681	1.30142	2	0.650246	0.9988	0	No
	Pool	Genes	D845 Mean	D845 STDEV	N	Fold Difference over DMSO	Significance	Fold difference if significant and >2 fold	Saturated?
	Media	-	2.18978	3.09682	2	0.285714	0.9995	0	No
	DMSO	-	7.66423	1.54841	2	1		0	No
	OUR T88/1	-	113.869	27.8714	2	14.8571	0.0001	14.8571	Yes
	PHA	-	365.693	18.5809	2	47.7143	0.0001	47.7143	Yes
	FX	A179L	35.0365	6.19364	2	4.57143	0.5605	0	No
	FY	C44L	4.37956	3.09682	2	0.571429	0.9997	0	No
	FZ	B646L	90.8759	13.9357	2	11.8571	0.0002	11.8571	No
	GA	B646L	38.3212	10.8389	2	5	0.4151	0	No
	GB	B646L	43.7956	34.065	2	5.71429	0.2288	0	Yes
	GC	E423R	16.4234	7.74205	2	2.14286	0.9992	0	No
	GD	E423R	15.3285	6.19364	2	2	0.9993	0	No
	GE	I329L	28.4672	9.29045	2	3.71429	0.8576	0	No
	GF	I329L	17.5182	12.3873	2	2.28571	0.999	0	No
	FK	I243L, I73R, I215L	146.715	3.09682	2	19.1429	0.0001	19.1429	No
	E146L	E146L	291.241	43.3555	2	38	0.0001	38	Yes

## Sheet: D846
	Pool	Genes	D846 Mean	D846 STDEV	N	Fold Difference over Media	Significance	Fold difference if significant and >2 fold	Saturated?
	Media	-	3.18396	4.39429	8	1.5	0.9997	0	No
	DMSO	-	2.12264	2.92952	8	1	0.999	0	No
	PHA	-	0	0	8	0	0.0001	0	No
	OUR T88/1	-	139.033	15.6073	8	65.5	0.9993	0	No
	AA	KP93L, MGF360-1L	7.07547	6.00374	2	3.33333	0.962	0	No
	AB	MGF360-1L, MGF360-2L	14.1509	12.0075	2	6.66667	0.9989	0	No
	AC	MGF360-2L	8.49057	0	2	4	0.9989	0	No
	AD	MGF360-2L, KP177R	8.49057	0	2	4	0.9985	0	No
	AE	KP177R, L83L, L60L, MGF360-3L	9.90566	2.00125	2	4.66667	0.9997	0	No
	AF	MGF360-3L	1.41509	2.00125	2	0.666667	0.9993	0	No
	AG	MGF360-3L, MGF110-1L	7.07547	2.00125	2	3.33333	0.0001	3.33333	No
	AH	MGF110-1L, MGF110-2L, MGF110-4L	108.962	2.00125	2	51.3333	0.0001	51.3333	No
	AI	MGF110-4L, MGF110-5L, 285L	217.925	8.00498	2	102.667	0.998	0	No
	AJ	86R, MGF100-1R, MGF110-9L	11.3208	4.00249	2	5.33333	0.9998	0	No
	AK	MGF110-9L, MGF110-13L	4.24528	2.00125	2	2	0.9989	0	No
	AL	MGF110-13L, MGF110-14L	8.49057	8.00498	2	4	0.9998	0	No
	AM	MGF110-14L, MGF360-4L	4.24528	6.00374	2	2	0.1262	0	No
	AN	MGF360-4L, X69R, MGF300-1L	22.6415	4.00249	2	10.6667	0.0018	10.6667	No
	AO	MGF300-1L	31.1321	20.0125	2	14.6667	0.9997	0	No
	AO1	MGF300-1L, X64R, MGF300-2R	1.41509	2.00125	2	0.666667	0.9989	0	No
	AP	MGF300-4L	8.49057	4.00249	2	4	0.019	4	No
	AQ	MGF300-4L, MGF360-8L	26.8868	22.0137	2	12.6667	0.9985	0	No
	AR	MGF360-8L, MGF360-9L	9.90566	2.00125	2	4.66667	0.9993	0	No
	AS	MGF360-9L	7.07547	2.00125	2	3.33333	0.9999	0	No
	AT	MGF360-9L, MGF505-3R, MGF505-4R	2.83019	4.00249	2	1.33333	0.9998	0	No
	AU	MGF505-4R	4.24528	2.00125	2	2	0.0001	2	No
	AV	MGF505-4R, MGF505-5R	53.7736	12.0075	2	25.3333	0.9999	0	No
	AW	MGF505-5R	2.83019	0	2	1.33333	0.9824	0	No
	AX	MGF505-5R, MGF505-7R	12.7358	6.00374	2	6	0.9993	0	No
	AY	MGF505-7R	7.07547	2.00125	2	3.33333	0.6782	0	No
	AZ	MGF505-7R, MGF505-8R	16.9811	8.00498	2	8	0.9989	0	No
	BA	MGF505-8R	8.49057	0	2	4	0.9994	0	No
	BB	MGF505-8R, EP47L (3 peptides)	0	0	2	0	0.9994	0	No
	BC	EP47L (1 peptide) MGF505-8R, MGF505-9R	0	0	2	0	0.9998	0	No
	BD	MGF505-9R	4.24528	2.00125	2	2	0.9994	0	No
	BE	MGF505-9R, MGF505-10R	0	0	2	0	0.9989	0	No
	BF	MGF505-10R	8.49057	8.00498	2	4	0.9989	0	No
	BG	MGF505-10R, A240L	8.49057	4.00249	2	4	0.962	0	No
	BG1	A240L, B646L (2 peptides)	14.1509	16.01	2	6.66667	0.0001	6.66667	No
	BH	A118R, A151R	128.774	6.00374	2	60.6667	0.9998	0	No
	BI	A151R, MGF360-15R	4.24528	2.00125	2	2	0.9999	0	No
	BJ	MGF360-15R, A238L	2.83019	0	2	1.33333	0.9997	0	No
	BK	A238L, A859L	1.41509	2.00125	2	0.666667	0.9999	0	No
	BL	A859L	2.83019	0	2	1.33333	0.9997	0	No
	BM	A859L	1.41509	2.00125	2	0.666667	0.9998	0	No
	BN	A859L, F317L	4.24528	2.00125	2	2	0.9993	0	No
	BO	F317L	7.07547	2.00125	2	3.33333	0.0001	3.33333	No
	BP	F317L, F334L	123.113	14.0087	2	58	0.9998	0	No
	BQ	F334L, F778R	4.24528	2.00125	2	2	0.998	0	No
	BR	F778R	11.3208	8.00498	2	5.33333	0.4919	0	No
	BS	F778R	18.3962	6.00374	2	8.66667	0.998	0	No
	BT	F778R	11.3208	4.00249	2	5.33333	0.9985	0	No
	BU	F778R, F165R, F1055L	9.90566	2.00125	2	4.66667	0.9998	0	No
	BV	F1055L	4.24528	2.00125	2	2	0.998	0	No
	BW	F1055L	11.3208	8.00498	2	5.33333	0.9998	0	No
	BX	F1055L	4.24528	2.00125	2	2	0.998	0	No
	BY	F1055L, K205R	11.3208	8.00498	2	5.33333	0.0001	5.33333	No
	BZ	K205R, K78R	62.2642	20.0125	2	29.3333	0.9993	0	No
	CA	K78R, K196R	7.07547	2.00125	2	3.33333	0.998	0	No
	CB	EP424R	11.3208	0	2	5.33333	0.6782	0	No
	CC	EP424R, EP152R	16.9811	4.00249	2	8	0.9993	0	No
	CD	EP152R, EP364R	7.07547	2.00125	2	3.33333	0.9998	0	No
	CE	EP364R, M1249L	4.24528	2.00125	2	2	0.0001	2	No
	CF	M1249L	35.3774	14.0087	2	16.6667	0.9993	0	No
	CG	M1249L	7.07547	6.00374	2	3.33333	0.009	3.33333	No
	CH	M1249L	28.3019	12.0075	2	13.3333	0.0001	13.3333	No
	CI	M1249L	66.5094	6.00374	2	31.3333	0.0001	31.3333	No
	CJ	M1249L	94.8113	22.0137	2	44.6667	0.0001	44.6667	No
	CK	M1249L, M448R	169.811	20.0125	2	80	0.0001	80	No
	CL	M448R	240.566	24.0149	2	113.333	0.0001	113.333	No
	CM	M448R, C129R, C84L, C717R	94.8113	22.0137	2	44.6667	0.9993	0	No
	CN	C717R	7.07547	2.00125	2	3.33333	0.9998	0	No
	CO	C717R	4.24528	2.00125	2	2	0.9998	0	No
	CP	C717R, C122R	4.24528	2.00125	2	2	0.9824	0	No
	CQ	C122R, C257L	12.7358	2.00125	2	6	0.211	0	No
	CQ1	C257L	21.2264	6.00374	2	10	0.9998	0	No
	CR	C475L	4.24528	2.00125	2	2	0.9996	0	No
	CS	C475L, C315R	5.66038	0	2	2.66667	0.9996	0	No
	CT	C315R	5.66038	0	2	2.66667	0.4919	0	No
	CU	C315R, C147L, C62L	18.3962	6.00374	2	8.66667	0.9993	0	No
	CV	C62L, C962R	7.07547	2.00125	2	3.33333	0.9985	0	No
	CW	C962R	9.90566	2.00125	2	4.66667	0.9997	0	No
	CX	C962R	1.41509	2.00125	2	0.666667	0.9996	0	No
	CY	C962R	5.66038	0	2	2.66667	0.9993	0	No
	CZ	C962R, B119L, B169L	7.07547	2.00125	2	3.33333	0.9999	0	No
	DA	B169L, B475L	2.83019	4.00249	2	1.33333	0.9996	0	No
	DB	B475L	5.66038	4.00249	2	2.66667	0.9999	0	No
	DC	B475L, B354L	2.83019	0	2	1.33333	0.9999	0	No
	DD	B354L	2.83019	0	2	1.33333	0.9989	0	No
	DE	B385R	8.49057	0	2	4	0.4919	0	No
	DF	B385R, B125R	18.3962	10.0062	2	8.66667	0.9997	0	No
	DG	B125R, B117L, B407L	1.41509	2.00125	2	0.666667	0.9996	0	No
	DH	B407L	5.66038	4.00249	2	2.66667	0.9989	0	No
	DI	B407L, B175L	8.49057	0	2	4	0.9999	0	No
	DJ	B175L, B263R	2.83019	0	2	1.33333	0.9997	0	No
	DK	B263R, B66L, G1340L	1.41509	2.00125	2	0.666667	0.9993	0	No
	DL	G1340L	7.07547	2.00125	2	3.33333	0.9999	0	No
	DM	G1340L	2.83019	4.00249	2	1.33333	0.9989	0	No
	DN	G1340L	8.49057	4.00249	2	4	0.9993	0	No
	DO	G1340L	7.07547	2.00125	2	3.33333	0.9989	0	No
	DP	G1340L	8.49057	4.00249	2	4	0.9996	0	No
	DQ	G1340L, G1211R	5.66038	4.00249	2	2.66667	0.6782	0	No
	DR	G1211R	16.9811	4.00249	2	8	0.9998	0	No
	DS	G1211R	4.24528	2.00125	2	2	0.998	0	No
	DT	G1211R	11.3208	12.0075	2	5.33333	0.998	0	No
	DU	G1211R	11.3208	0	2	5.33333	0.0378	5.33333	No
	DV	CP123L, CP204L	25.4717	4.00249	2	12	0.0001	12	No
	DW	CP204L, CP530R	203.774	12.0075	2	96	0.0001	96	No
	DX	CP530R	49.5283	14.0087	2	23.3333	0.9989	0	No
	DY	CP530R, CP80R, CP312R	8.49057	4.00249	2	4	0.0001	4	No
	DZ	CP312R	220.755	8.00498	2	104	0.0378	104	No
	EA	CP312R, O174L	25.4717	8.00498	2	12	0.9996	0	No
	EB	NP419L	5.66038	4.00249	2	2.66667	0.998	0	No
	EC	NP419L, NP868R	11.3208	4.00249	2	5.33333	0.9993	0	No
	ED	NP868R	7.07547	2.00125	2	3.33333	0.9824	0	No
	EE	NP868R	12.7358	6.00374	2	6	0.9824	0	No
	EF	NP868R	12.7358	2.00125	2	6	0.9996	0	No
	EG	NP868R, D250R	5.66038	4.00249	2	2.66667	0.8554	0	No
	EH	D250R, D129L, D79L	15.566	10.0062	2	7.33333	0.962	0	No
	EI	D79L, D339L	14.1509	8.00498	2	6.66667	0.0378	6.66667	No
	EJ	D339L, D205R	25.4717	4.00249	2	12	0.9996	0	No
	EK	D205R, D345L	5.66038	4.00249	2	2.66667	0.9824	0	No
	EL	D345L, S183L	12.7358	2.00125	2	6	0.9998	0	No
	EM	S183L	4.24528	2.00125	2	2	0.211	0	No
	EN	H359L	21.2264	10.0062	2	10	0.8554	0	No
	EO	H359L, H171R	15.566	2.00125	2	7.33333	0.0001	7.33333	No
	EP	H171R, H124R, H339R	35.3774	6.00374	2	16.6667	0.9997	0	No
	EQ	H339R	1.41509	2.00125	2	0.666667	0.0711	0	No
	ER	H339R, H108R, H233R	24.0566	2.00125	2	11.3333	0.009	11.3333	No
	ES	H233R, H240R	28.3019	8.00498	2	13.3333	0.9999	0	No
	ET	H240R, R298L	2.83019	0	2	1.33333	0.9985	0	No
	EU	R298L, Q706L	9.90566	6.00374	2	4.66667	0.9998	0	No
	EV	Q706L	4.24528	2.00125	2	2	0.9997	0	No
	EW	Q706L	1.41509	2.00125	2	0.666667	0.9999	0	No
	EX	Q706L, QP509L	2.83019	0	2	1.33333	0.9998	0	No
	EY	QP509L	4.24528	2.00125	2	2	0.9998	0	No
	EZ	QP509L, QP383R	4.24528	6.00374	2	2	0.9999	0	No
	FA	QP383R	2.83019	0	2	1.33333	0.0001	0	No
	FB	QP383R, E184L	56.6038	40.0249	2	26.6667	0.0378	26.6667	No
	FC	E184L, E183L	25.4717	4.00249	2	12	0.211	0	No
	FD	E301R	21.2264	14.0087	2	10	0.0001	10	No
	FE	E301R, E146L, E165R	249.057	8.00498	2	117.333	0.9824	0	No
	FF	E165R, E248R	12.7358	2.00125	2	6	0.9998	0	No
	FG	E248R, E296R	4.24528	2.00125	2	2	0.0001	2	No
	FH	E111R	89.1509	10.0062	2	42	0.9996	0	No
	FI	E111R, E66L, I267L	5.66038	4.00249	2	2.66667	0.019	2.66667	No
	FJ	I267L, I243L	26.8868	6.00374	2	12.6667	0.0001	12.6667	No
	FK	I243L, I73R, I215L	172.642	12.0075	2	81.3333	0.0001	81.3333	No
	FL	I215L, DP238L	249.057	4.00249	2	117.333	0.0001	117.333	No
	FM	DP238L, MGF360-16R	83.4906	6.00374	2	39.3333	0.0001	39.3333	No
	FN	MGF360-16R	66.5094	6.00374	2	31.3333	0.9997	0	No
	FO	MGF360-16R, MGF505-11L	1.41509	2.00125	2	0.666667	0.962	0	No
	FP	MGF505-11L	14.1509	4.00249	2	6.66667	0.9999	0	No
	FQ	MGF505-11L, MGF100-3L	2.83019	4.00249	2	1.33333	0.962	0	No
	FR	MGF100-3L	14.1509	0	2	6.66667	0.0001	6.66667	No
	FS	L7L, L8L, L9R	253.302	14.0087	2	119.333	0.0001	119.333	No
	FT	L9R, L10L, L11L	59.434	20.0125	2	28	0.9996	0	No
	FU	L11L, MGF360-17R. MGF360-18R	5.66038	4.00249	2	2.66667	0.9989	0	No
	FV	MGF360-18R, DP71L, DP96R, MGF360-19R	8.49057	4.00249	2	4	0.9996	0	No
	FW	MGF360-19R	5.66038	4.00249	2	2.66667		2.66667	No
	Pool	Genes	D846 Mean	D846 STDEV	N	Fold Difference over Media	Significance	Fold difference if significant and >2 fold	Saturated?
	Media	-	5.90551	8.35165	2	1		0	No
	DMSO	-	7.08661	6.68132	2	1.2	0.9999	0	No
	OUR T88/1	-	262.205	26.7253	2	44.4	0.0001	44.4	Yes
	PHA	-	390.945	48.4396	2	66.2	0.0001	66.2	Yes
	FX	A179L	30.7087	10.022	2	5.2	0.687	0	No
	FY	C44L	8.26772	8.35165	2	1.4	0.9998	0	No
	FZ	B646L	50.7874	5.01099	2	8.6	0.075	0	No
	GA	B646L	22.4409	1.67033	2	3.8	0.9707	0	No
	GB	B646L	92.126	10.022	2	15.6	0.0001	15.6	Yes
	GC	E423R	5.90551	1.67033	2	1	0.9999	0	No
	GD	E423R	2.3622	3.34066	2	0.4	0.9997	0	No
	GE	I329L	11.811	3.34066	2	2	0.9995	0	No
	GF	I329L	10.6299	8.35165	2	1.8	0.9996	0	No
	FK	I243L, I73R, I215L	164.173	25.055	2	27.8	0.0001	27.8	No
	E146L	E146L	278.74	23.3846	2	47.2	0.0001	47.2	No

## Sheet: D847
	Pool	Genes	D847 Mean	D847 STDEV	N	Fold Difference over Media	Significance	Fold difference if significant and >2 fold	Saturated?
	Media	-	10.1974	4.75716	8	0.645833	0.9991	0	No
	DMSO	-	15.7895	7.30911	8	1		0	No
	PHA	-	35.8553	15.1459	8	2.27083	0.4932	0	No
	OUR T88/1	-	67.4342	16.4003	8	4.27083	0.0001	4.27083	Yes
	AA	KP93L, MGF360-1L	9.21053	9.30404	2	0.583333	0.9994	0	No
	AB	MGF360-1L, MGF360-2L	10.5263	0	2	0.666667	0.9996	0	No
	AC	MGF360-2L	13.1579	3.72161	2	0.833333	0.9998	0	No
	AD	MGF360-2L, KP177R	7.89474	7.44323	2	0.5	0.9993	0	No
	AE	KP177R, L83L, L60L, MGF360-3L	9.21053	9.30404	2	0.583333	0.9994	0	No
	AF	MGF360-3L	9.21053	5.58242	2	0.583333	0.9994	0	No
	AG	MGF360-3L, MGF110-1L	28.9474	3.72161	2	1.83333	0.9986	0	No
	AH	MGF110-1L, MGF110-2L, MGF110-4L	119.737	5.58242	2	7.58333	0.0001	7.58333	No
	AI	MGF110-4L, MGF110-5L, 285L	118.421	0	2	7.5	0.0001	7.5	No
	AJ	86R, MGF100-1R, MGF110-9L	19.7368	1.86081	2	1.25	0.9997	0	No
	AK	MGF110-9L, MGF110-13L	21.0526	3.72161	2	1.33333	0.9996	0	No
	AL	MGF110-13L, MGF110-14L	5.26316	0	2	0.333333	0.999	0	No
	AM	MGF110-14L, MGF360-4L	19.7368	9.30404	2	1.25	0.9997	0	No
	AN	MGF360-4L, X69R, MGF300-1L	25	1.86081	2	1.58333	0.9991	0	No
	AO	MGF300-1L	40.7895	13.0257	2	2.58333	0.8962	0	No
	AO1	MGF300-1L, X64R, MGF300-2R	9.21053	5.58242	2	0.583333	0.9994	0	No
	AP	MGF300-4L	36.8421	3.72161	2	2.33333	0.9798	0	No
	AQ	MGF300-4L, MGF360-8L	26.3158	3.72161	2	1.66667	0.999	0	No
	AR	MGF360-8L, MGF360-9L	15.7895	3.72161	2	1	0.9999	0	No
	AS	MGF360-9L	9.21053	9.30404	2	0.583333	0.9994	0	No
	AT	MGF360-9L, MGF505-3R, MGF505-4R	31.5789	3.72161	2	2	0.9982	0	No
	AU	MGF505-4R	14.4737	5.58242	2	0.916667	0.9999	0	No
	AV	MGF505-4R, MGF505-5R	90.7895	24.1905	2	5.75	0.0001	5.75	No
	AW	MGF505-5R	10.5263	7.44323	2	0.666667	0.9996	0	No
	AX	MGF505-5R, MGF505-7R	15.7895	7.44323	2	1	0.9999	0	No
	AY	MGF505-7R	17.1053	5.58242	2	1.08333	0.9999	0	No
	AZ	MGF505-7R, MGF505-8R	46.0526	1.86081	2	2.91667	0.584	0	No
	BA	MGF505-8R	14.4737	1.86081	2	0.916667	0.9999	0	No
	BB	MGF505-8R, EP47L (3 peptides)	36.8421	11.1648	2	2.33333	0.9798	0	No
	BC	EP47L (1 peptide) MGF505-8R, MGF505-9R	10.5263	0	2	0.666667	0.9996	0	No
	BD	MGF505-9R	23.6842	3.72161	2	1.5	0.9993	0	No
	BE	MGF505-9R, MGF505-10R	47.3684	7.44323	2	3	0.5022	0	No
	BF	MGF505-10R	36.8421	3.72161	2	2.33333	0.9798	0	No
	BG	MGF505-10R, A240L	38.1579	9.30404	2	2.41667	0.9759	0	No
	BG1	A240L, B646L (2 peptides)	17.1053	1.86081	2	1.08333	0.9999	0	No
	BH	A118R, A151R	117.105	5.58242	2	7.41667	0.0001	7.41667	No
	BI	A151R, MGF360-15R	18.4211	3.72161	2	1.16667	0.9998	0	No
	BJ	MGF360-15R, A238L	36.8421	14.8865	2	2.33333	0.9798	0	No
	BK	A238L, A859L	23.6842	14.8865	2	1.5	0.9993	0	No
	BL	A859L	25	9.30404	2	1.58333	0.9991	0	No
	BM	A859L	31.5789	11.1648	2	2	0.9982	0	No
	BN	A859L, F317L	38.1579	5.58242	2	2.41667	0.9759	0	No
	BO	F317L	27.6316	5.58242	2	1.75	0.9988	0	No
	BP	F317L, F334L	69.7368	9.30404	2	4.41667	0.006	4.41667	No
	BQ	F334L, F778R	9.21053	1.86081	2	0.583333	0.9994	0	No
	BR	F778R	18.4211	3.72161	2	1.16667	0.9998	0	No
	BS	F778R	13.1579	3.72161	2	0.833333	0.9998	0	No
	BT	F778R	5.26316	7.44323	2	0.333333	0.999	0	No
	BU	F778R, F165R, F1055L	34.2105	7.44323	2	2.16667	0.9914	0	No
	BV	F1055L	14.4737	9.30404	2	0.916667	0.9999	0	No
	BW	F1055L	10.5263	3.72161	2	0.666667	0.9996	0	No
	BX	F1055L	15.7895	3.72161	2	1	0.9999	0	No
	BY	F1055L, K205R	18.4211	7.44323	2	1.16667	0.9998	0	No
	BZ	K205R, K78R	50	7.44323	2	3.16667	0.3565	0	No
	CA	K78R, K196R	6.57895	1.86081	2	0.416667	0.9991	0	No
	CB	EP424R	21.0526	7.44323	2	1.33333	0.9996	0	No
	CC	EP424R, EP152R	32.8947	5.58242	2	2.08333	0.998	0	No
	CD	EP152R, EP364R	18.4211	0	2	1.16667	0.9998	0	No
	CE	EP364R, M1249L	15.7895	11.1648	2	1	0.9999	0	No
	CF	M1249L	38.1579	9.30404	2	2.41667	0.9759	0	No
	CG	M1249L	27.6316	5.58242	2	1.75	0.9988	0	No
	CH	M1249L	42.1053	3.72161	2	2.66667	0.83	0	No
	CI	M1249L	65.7895	7.44323	2	4.16667	0.0167	4.16667	No
	CJ	M1249L	100	33.4945	2	6.33333	0.0001	6.33333	No
	CK	M1249L, M448R	185.526	24.1905	2	11.75	0.0001	11.75	No
	CL	M448R	105.263	100.484	2	6.66667	0.0001	6.66667	No
	CM	M448R, C129R, C84L, C717R	200	29.7729	2	12.6667	0.0001	12.6667	No
	CN	C717R	15.7895	7.44323	2	1	0.9999	0	No
	CO	C717R	10.5263	3.72161	2	0.666667	0.9996	0	No
	CP	C717R, C122R	13.1579	0	2	0.833333	0.9998	0	No
	CQ	C122R, C257L	65.7895	14.8865	2	4.16667	0.0167	4.16667	No
	CQ1	C257L	86.8421	18.6081	2	5.5	0.0001	5.5	No
	CR	C475L	14.4737	5.58242	2	0.916667	0.9999	0	No
	CS	C475L, C315R	27.6316	1.86081	2	1.75	0.9988	0	No
	CT	C315R	21.0526	7.44323	2	1.33333	0.9996	0	No
	CU	C315R, C147L, C62L	61.8421	1.86081	2	3.91667	0.0418	3.91667	No
	CV	C62L, C962R	14.4737	1.86081	2	0.916667	0.9999	0	No
	CW	C962R	28.9474	3.72161	2	1.83333	0.9986	0	No
	CX	C962R	15.7895	7.44323	2	1	0.9999	0	No
	CY	C962R	19.7368	24.1905	2	1.25	0.9997	0	No
	CZ	C962R, B119L, B169L	15.7895	3.72161	2	1	0.9999	0	No
	DA	B169L, B475L	35.5263	1.86081	2	2.25	0.9828	0	No
	DB	B475L	25	5.58242	2	1.58333	0.9991	0	No
	DC	B475L, B354L	15.7895	7.44323	2	1	0.9999	0	No
	DD	B354L	22.3684	16.7473	2	1.41667	0.9994	0	No
	DE	B385R	56.5789	9.30404	2	3.58333	0.1221	0	No
	DF	B385R, B125R	67.1053	9.30404	2	4.25	0.012	4.25	No
	DG	B125R, B117L, B407L	11.8421	5.58242	2	0.75	0.9997	0	No
	DH	B407L	21.0526	14.8865	2	1.33333	0.9996	0	No
	DI	B407L, B175L	26.3158	11.1648	2	1.66667	0.999	0	No
	DJ	B175L, B263R	18.4211	3.72161	2	1.16667	0.9998	0	No
	DK	B263R, B66L, G1340L	15.7895	3.72161	2	1	0.9999	0	No
	DL	G1340L	23.6842	7.44323	2	1.5	0.9993	0	No
	DM	G1340L	6.57895	9.30404	2	0.416667	0.9991	0	No
	DN	G1340L	13.1579	3.72161	2	0.833333	0.9998	0	No
	DO	G1340L	9.21053	1.86081	2	0.583333	0.9994	0	No
	DP	G1340L	17.1053	1.86081	2	1.08333	0.9999	0	No
	DQ	G1340L, G1211R	25	1.86081	2	1.58333	0.9991	0	No
	DR	G1211R	32.8947	1.86081	2	2.08333	0.998	0	No
	DS	G1211R	13.1579	7.44323	2	0.833333	0.9998	0	No
	DT	G1211R	22.3684	5.58242	2	1.41667	0.9994	0	No
	DU	G1211R	39.4737	3.72161	2	2.5	0.9453	0	No
	DV	CP123L, CP204L	48.6842	9.30404	2	3.08333	0.4258	0	No
	DW	CP204L, CP530R	403.947	39.077	2	25.5833	0.0001	25.5833	No
	DX	CP530R	84.2105	14.8865	2	5.33333	0.0001	5.33333	No
	DY	CP530R, CP80R, CP312R	35.5263	1.86081	2	2.25	0.9828	0	No
	DZ	CP312R	217.105	1.86081	2	13.75	0.0001	13.75	No
	EA	CP312R, O174L	100	18.6081	2	6.33333	0.0001	6.33333	No
	EB	NP419L	64.4737	27.9121	2	4.08333	0.0229	4.08333	No
	EC	NP419L, NP868R	30.2632	13.0257	2	1.91667	0.9984	0	No
	ED	NP868R	35.5263	5.58242	2	2.25	0.9828	0	No
	EE	NP868R	21.0526	3.72161	2	1.33333	0.9996	0	No
	EF	NP868R	36.8421	3.72161	2	2.33333	0.9798	0	No
	EG	NP868R, D250R	55.2632	14.8865	2	3.5	0.1549	0	No
	EH	D250R, D129L, D79L	46.0526	5.58242	2	2.91667	0.584	0	No
	EI	D79L, D339L	38.1579	16.7473	2	2.41667	0.9759	0	No
	EJ	D339L, D205R	67.1053	16.7473	2	4.25	0.012	4.25	No
	EK	D205R, D345L	31.5789	3.72161	2	2	0.9982	0	No
	EL	D345L, S183L	21.0526	7.44323	2	1.33333	0.9996	0	No
	EM	S183L	36.8421	11.1648	2	2.33333	0.9798	0	No
	EN	H359L	40.7895	1.86081	2	2.58333	0.8962	0	No
	EO	H359L, H171R	68.4211	26.0513	2	4.33333	0.0086	4.33333	No
	EP	H171R, H124R, H339R	96.0526	1.86081	2	6.08333	0.0001	6.08333	No
	EQ	H339R	140.789	113.509	2	8.91667	0.0001	8.91667	No
	ER	H339R, H108R, H233R	75	42.7986	2	4.75	0.0014	4.75	No
	ES	H233R, H240R	167.105	53.9634	2	10.5833	0.0001	10.5833	No
	ET	H240R, R298L	44.7368	11.1648	2	2.83333	0.6684	0	No
	EU	R298L, Q706L	13.1579	7.44323	2	0.833333	0.9998	0	No
	EV	Q706L	21.0526	7.44323	2	1.33333	0.9996	0	No
	EW	Q706L	47.3684	26.0513	2	3	0.5022	0	No
	EX	Q706L, QP509L	10.5263	7.44323	2	0.666667	0.9996	0	No
	EY	QP509L	11.8421	1.86081	2	0.75	0.9997	0	No
	EZ	QP509L, QP383R	17.1053	1.86081	2	1.08333	0.9999	0	No
	FA	QP383R	21.0526	7.44323	2	1.33333	0.9996	0	No
	FB	QP383R, E184L	48.6842	13.0257	2	3.08333	0.4258	0	No
	FC	E184L, E183L	19.7368	16.7473	2	1.25	0.9997	0	No
	FD	E301R	32.8947	9.30404	2	2.08333	0.998	0	No
	FE	E301R, E146L, E165R	84.2105	14.8865	2	5.33333	0.0001	5.33333	No
	FF	E165R, E248R	23.6842	7.44323	2	1.5	0.9993	0	No
	FG	E248R, E296R	23.6842	11.1648	2	1.5	0.9993	0	No
	FH	E111R	97.3684	7.44323	2	6.16667	0.0001	6.16667	No
	FI	E111R, E66L, I267L	9.21053	5.58242	2	0.583333	0.9994	0	No
	FJ	I267L, I243L	46.0526	5.58242	2	2.91667	0.584	0	No
	FK	I243L, I73R, I215L	160.526	22.3297	2	10.1667	0.0001	10.1667	No
	FL	I215L, DP238L	98.6842	16.7473	2	6.25	0.0001	6.25	No
	FM	DP238L, MGF360-16R	69.7368	39.077	2	4.41667	0.006	4.41667	No
	FN	MGF360-16R	40.7895	20.4689	2	2.58333	0.8962	0	No
	FO	MGF360-16R, MGF505-11L	11.8421	5.58242	2	0.75	0.9997	0	No
	FP	MGF505-11L	30.2632	5.58242	2	1.91667	0.9984	0	No
	FQ	MGF505-11L, MGF100-3L	27.6316	5.58242	2	1.75	0.9988	0	No
	FR	MGF100-3L	32.8947	9.30404	2	2.08333	0.998	0	No
	FS	L7L, L8L, L9R	246.053	13.0257	2	15.5833	0.0001	15.5833	No
	FT	L9R, L10L, L11L	64.4737	13.0257	2	4.08333	0.0229	4.08333	No
	FU	L11L, MGF360-17R. MGF360-18R	21.0526	7.44323	2	1.33333	0.9996	0	No
	FV	MGF360-18R, DP71L, DP96R, MGF360-19R	23.6842	11.1648	2	1.5	0.9993	0	No
	FW	MGF360-19R	13.1579	0	2	0.833333	0.9998	0	No
	Pool	Genes	D847 Mean	D847 STDEV	N	Fold Difference over Media	Significance	Fold difference if significant and >2 fold	Saturated?
	Media	-	4.45545	6.30095	2	1		0	No
	DMSO	-	2.9703	4.20063	2	0.666667	0.9999	0	No
	OUR T88/1	-	139.604	71.4108	2	31.3333	0.0001	31.3333	No
	PHA	-	513.861	29.4044	2	115.333	0.0001	115.333	Yes
	FX	A179L	59.4059	8.40127	2	13.3333	0.2403	0	No
	FY	C44L	7.42574	6.30095	2	1.66667	0.9999	0	No
	FZ	B646L	83.1683	29.4044	2	18.6667	0.0295	18.6667	No
	GA	B646L	29.703	0	2	6.66667	0.972	0	No
	GB	B646L	187.129	4.20063	2	42	0.0001	42	Yes
	GC	E423R	0	0	2	0	0.9997	0	No
	GD	E423R	5.94059	4.20063	2	1.33333	0.9999	0	No
	GE	I329L	23.7624	0	2	8	0.995	0	No
	GF	I329L	17.8218	8.40127	2	6	0.9992	0	No
	FK	I243L, I73R, I215L	176.733	31.5048	2	39.6667	0.0001	39.6667	No
	E146L	E146L	323.762	63.0095	2	5	0.0001	5	Yes

## Sheet: D848
	Pool	Genes	Mean	STDEV	N	Fold Difference over DMSO	Significance	Fold difference if significant and >2 fold	Saturated?
	Media	-	22.0779	8.67037	8	0.708333	0.9991	0	No
	DMSO	-	31.1688	8.55849	8	1	0.9991	0	No
	PHA	-	7.46753	5.96151	8	0.239583	0.4932	0	No
	OUR T88/1	-	122.078	33.234	8	3.91667	0.0001	3.91667	Yes
	AA	KP93L, MGF360-1L	11.6883	1.83664	2	0.375	0.9994	0	No
	AB	MGF360-1L, MGF360-2L	16.8831	5.50992	2	0.541667	0.9996	0	No
	AC	MGF360-2L	11.6883	1.83664	2	0.375	0.9998	0	No
	AD	MGF360-2L, KP177R	16.8831	16.5298	2	0.541667	0.9993	0	No
	AE	KP177R, L83L, L60L, MGF360-3L	59.7403	0	2	1.91667	0.9994	0	No
	AF	MGF360-3L	27.2727	1.83664	2	0.875	0.9994	0	No
	AG	MGF360-3L, MGF110-1L	32.4675	9.1832	2	1.04167	0.9986	0	No
	AH	MGF110-1L, MGF110-2L, MGF110-4L	89.6104	16.5298	2	2.875	0.0001	2.875	No
	AI	MGF110-4L, MGF110-5L, 285L	133.766	16.5298	2	4.29167	0.0001	4.29167	No
	AJ	86R, MGF100-1R, MGF110-9L	25.974	3.67328	2	0.833333	0.9997	0	No
	AK	MGF110-9L, MGF110-13L	33.7662	0	2	1.08333	0.9996	0	No
	AL	MGF110-13L, MGF110-14L	23.3766	3.67328	2	0.75	0.999	0	No
	AM	MGF110-14L, MGF360-4L	12.987	3.67328	2	0.416667	0.9997	0	No
	AN	MGF360-4L, X69R, MGF300-1L	19.4805	5.50992	2	0.625	0.9991	0	No
	AO	MGF300-1L	29.8701	5.50992	2	0.958333	0.8962	0	No
	AO1	MGF300-1L, X64R, MGF300-2R	14.2857	1.83664	2	0.458333	0.9994	0	No
	AP	MGF300-4L	20.7792	0	2	0.666667	0.9798	0	No
	AQ	MGF300-4L, MGF360-8L	23.3766	3.67328	2	0.75	0.999	0	No
	AR	MGF360-8L, MGF360-9L	11.6883	5.50992	2	0.375	0.9999	0	No
	AS	MGF360-9L	28.5714	11.0198	2	0.916667	0.9994	0	No
	AT	MGF360-9L, MGF505-3R, MGF505-4R	19.4805	16.5298	2	0.625	0.9982	0	No
	AU	MGF505-4R	11.6883	1.83664	2	0.375	0.9999	0	No
	AV	MGF505-4R, MGF505-5R	55.8442	9.1832	2	1.79167	0.0001	0	No
	AW	MGF505-5R	12.987	11.0198	2	0.416667	0.9996	0	No
	AX	MGF505-5R, MGF505-7R	24.6753	5.50992	2	0.791667	0.9999	0	No
	AY	MGF505-7R	14.2857	5.50992	2	0.458333	0.9999	0	No
	AZ	MGF505-7R, MGF505-8R	40.2597	1.83664	2	1.29167	0.584	0	No
	BA	MGF505-8R	19.4805	5.50992	2	0.625	0.9999	0	No
	BB	MGF505-8R, EP47L (3 peptides)	29.8701	1.83664	2	0.958333	0.9798	0	No
	BC	EP47L (1 peptide) MGF505-8R, MGF505-9R	10.3896	7.34656	2	0.333333	0.9996	0	No
	BD	MGF505-9R	18.1818	3.67328	2	0.583333	0.9993	0	No
	BE	MGF505-9R, MGF505-10R	22.0779	16.5298	2	0.708333	0.5022	0	No
	BF	MGF505-10R	19.4805	1.83664	2	0.625	0.9798	0	No
	BG	MGF505-10R, A240L	33.7662	14.6931	2	1.08333	0.9759	0	No
	BG1	A240L, B646L (2 peptides)	25.974	0	2	0.833333	0.9999	0	No
	BH	A118R, A151R	129.87	14.6931	2	4.16667	0.0001	4.16667	No
	BI	A151R, MGF360-15R	14.2857	1.83664	2	0.458333	0.9998	0	No
	BJ	MGF360-15R, A238L	18.1818	11.0198	2	0.583333	0.9798	0	No
	BK	A238L, A859L	18.1818	11.0198	2	0.583333	0.9993	0	No
	BL	A859L	12.987	11.0198	2	0.416667	0.9991	0	No
	BM	A859L	14.2857	1.83664	2	0.458333	0.9982	0	No
	BN	A859L, F317L	45.4545	1.83664	2	1.45833	0.9759	0	No
	BO	F317L	49.3506	11.0198	2	1.58333	0.9988	0	No
	BP	F317L, F334L	119.481	22.0397	2	3.83333	0.006	3.83333	No
	BQ	F334L, F778R	44.1558	14.6931	2	1.41667	0.9994	0	No
	BR	F778R	54.5455	3.67328	2	1.75	0.9998	0	No
	BS	F778R	28.5714	0	2	0.916667	0.9998	0	No
	BT	F778R	59.7403	3.67328	2	1.91667	0.999	0	No
	BU	F778R, F165R, F1055L	24.6753	12.8565	2	0.791667	0.9914	0	No
	BV	F1055L	19.4805	1.83664	2	0.625	0.9999	0	No
	BW	F1055L	16.8831	1.83664	2	0.541667	0.9996	0	No
	BX	F1055L	29.8701	9.1832	2	0.958333	0.9999	0	No
	BY	F1055L, K205R	40.2597	12.8565	2	1.29167	0.9998	0	No
	BZ	K205R, K78R	85.7143	3.67328	2	2.75	0.3565	0	No
	CA	K78R, K196R	42.8571	27.5496	2	1.375	0.9991	0	No
	CB	EP424R	14.2857	16.5298	2	0.458333	0.9996	0	No
	CC	EP424R, EP152R	25.974	7.34656	2	0.833333	0.998	0	No
	CD	EP152R, EP364R	7.79221	7.34656	2	0.25	0.9998	0	No
	CE	EP364R, M1249L	18.1818	7.34656	2	0.583333	0.9999	0	No
	CF	M1249L	112.987	5.50992	2	3.625	0.9759	0	No
	CG	M1249L	68.8312	16.5298	2	2.20833	0.9988	0	No
	CH	M1249L	88.3117	11.0198	2	2.83333	0.83	0	No
	CI	M1249L	138.961	23.8763	2	4.45833	0.0167	4.45833	No
	CJ	M1249L	131.169	5.50992	2	4.20833	0.0001	4.20833	No
	CK	M1249L, M448R	167.532	20.2031	2	5.375	0.0001	5.375	No
	CL	M448R	138.961	12.8565	2	4.45833	0.0001	4.45833	No
	CM	M448R, C129R, C84L, C717R	153.247	18.3664	2	4.91667	0.0001	4.91667	No
	CN	C717R	15.5844	7.34656	2	0.5	0.9999	0	No
	CO	C717R	14.2857	1.83664	2	0.458333	0.9996	0	No
	CP	C717R, C122R	15.5844	3.67328	2	0.5	0.9998	0	No
	CQ	C122R, C257L	51.9481	14.6931	2	1.66667	0.0167	0	No
	CQ1	C257L	29.8701	16.5298	2	0.958333	0.0001	0	No
	CR	C475L	6.49351	1.83664	2	0.208333	0.9999	0	No
	CS	C475L, C315R	7.79221	0	2	0.25	0.9988	0	No
	CT	C315R	16.8831	1.83664	2	0.541667	0.9996	0	No
	CU	C315R, C147L, C62L	46.7532	14.6931	2	1.5	0.0418	0	No
	CV	C62L, C962R	7.79221	3.67328	2	0.25	0.9999	0	No
	CW	C962R	54.5455	22.0397	2	1.75	0.9986	0	No
	CX	C962R	18.1818	0	2	0.583333	0.9999	0	No
	CY	C962R	25.974	11.0198	2	0.833333	0.9997	0	No
	CZ	C962R, B119L, B169L	16.8831	5.50992	2	0.541667	0.9999	0	No
	DA	B169L, B475L	25.974	11.0198	2	0.833333	0.9828	0	No
	DB	B475L	54.5455	7.34656	2	1.75	0.9991	0	No
	DC	B475L, B354L	19.4805	1.83664	2	0.625	0.9999	0	No
	DD	B354L	40.2597	1.83664	2	1.29167	0.9994	0	No
	DE	B385R	42.8571	16.5298	2	1.375	0.1221	0	No
	DF	B385R, B125R	50.6494	9.1832	2	1.625	0.012	0	No
	DG	B125R, B117L, B407L	28.5714	18.3664	2	0.916667	0.9997	0	No
	DH	B407L	20.7792	3.67328	2	0.666667	0.9996	0	No
	DI	B407L, B175L	42.8571	5.50992	2	1.375	0.999	0	No
	DJ	B175L, B263R	22.0779	9.1832	2	0.708333	0.9998	0	No
	DK	B263R, B66L, G1340L	14.2857	1.83664	2	0.458333	0.9999	0	No
	DL	G1340L	9.09091	1.83664	2	0.291667	0.9993	0	No
	DM	G1340L	6.49351	1.83664	2	0.208333	0.9991	0	No
	DN	G1340L	15.5844	3.67328	2	0.5	0.9998	0	No
	DO	G1340L	28.5714	3.67328	2	0.916667	0.9994	0	No
	DP	G1340L	23.3766	14.6931	2	0.75	0.9999	0	No
	DQ	G1340L, G1211R	31.1688	18.3664	2	1	0.9991	0	No
	DR	G1211R	50.6494	31.2229	2	1.625	0.998	0	No
	DS	G1211R	14.2857	9.1832	2	0.458333	0.9998	0	No
	DT	G1211R	54.5455	29.3863	2	1.75	0.9994	0	No
	DU	G1211R	31.1688	14.6931	2	1	0.9453	0	No
	DV	CP123L, CP204L	49.3506	25.713	2	1.58333	0.4258	0	No
	DW	CP204L, CP530R	259.74	29.3863	2	8.33333	0.0001	8.33333	Yes
	DX	CP530R	62.3377	25.713	2	2	0.0001	2	No
	DY	CP530R, CP80R, CP312R	31.1688	7.34656	2	1	0.9828	0	No
	DZ	CP312R	257.143	55.0992	2	8.25	0.0001	8.25	No
	EA	CP312R, O174L	110.39	9.1832	2	3.54167	0.0001	3.54167	No
	EB	NP419L	45.4545	9.1832	2	1.45833	0.0229	0	No
	EC	NP419L, NP868R	41.5584	7.34656	2	1.33333	0.9984	0	No
	ED	NP868R	45.4545	9.1832	2	1.45833	0.9828	0	No
	EE	NP868R	27.2727	5.50992	2	0.875	0.9996	0	No
	EF	NP868R	31.1688	3.67328	2	1	0.9798	0	No
	EG	NP868R, D250R	32.4675	5.50992	2	1.04167	0.1549	0	No
	EH	D250R, D129L, D79L	22.0779	9.1832	2	0.708333	0.584	0	No
	EI	D79L, D339L	32.4675	12.8565	2	1.04167	0.9759	0	No
	EJ	D339L, D205R	63.6364	31.2229	2	2.04167	0.012	2.04167	No
	EK	D205R, D345L	28.5714	3.67328	2	0.916667	0.9982	0	No
	EL	D345L, S183L	19.4805	1.83664	2	0.625	0.9996	0	No
	EM	S183L	32.4675	9.1832	2	1.04167	0.9798	0	No
	EN	H359L	71.4286	12.8565	2	2.29167	0.8962	0	No
	EO	H359L, H171R	53.2468	27.5496	2	1.70833	0.0086	0	No
	EP	H171R, H124R, H339R	111.688	7.34656	2	3.58333	0.0001	3.58333	No
	EQ	H339R	7.79221	0	2	0.25	0.0001	0	No
	ER	H339R, H108R, H233R	45.4545	16.5298	2	1.45833	0.0014	0	No
	ES	H233R, H240R	45.4545	20.2031	2	1.45833	0.0001	0	No
	ET	H240R, R298L	33.7662	3.67328	2	1.08333	0.6684	0	No
	EU	R298L, Q706L	18.1818	3.67328	2	0.583333	0.9998	0	No
	EV	Q706L	22.0779	12.8565	2	0.708333	0.9996	0	No
	EW	Q706L	32.4675	34.8962	2	1.04167	0.5022	0	No
	EX	Q706L, QP509L	12.987	0	2	0.416667	0.9996	0	No
	EY	QP509L	23.3766	11.0198	2	0.75	0.9997	0	No
	EZ	QP509L, QP383R	29.8701	1.83664	2	0.958333	0.9999	0	No
	FA	QP383R	36.3636	18.3664	2	1.16667	0.9996	0	No
	FB	QP383R, E184L	50.6494	5.50992	2	1.625	0.4258	0	No
	FC	E184L, E183L	37.6623	1.83664	2	1.20833	0.9997	0	No
	FD	E301R	41.5584	11.0198	2	1.33333	0.998	0	No
	FE	E301R, E146L, E165R	144.156	5.50992	2	4.625	0.0001	4.625	Yes
	FF	E165R, E248R	35.0649	1.83664	2	1.125	0.9993	0	No
	FG	E248R, E296R	11.6883	1.83664	2	0.375	0.9993	0	No
	FH	E111R	110.39	42.2427	2	3.54167	0.0001	3.54167	No
	FI	E111R, E66L, I267L	22.0779	1.83664	2	0.708333	0.9994	0	No
	FJ	I267L, I243L	49.3506	11.0198	2	1.58333	0.584	0	No
	FK	I243L, I73R, I215L	206.494	34.8962	2	6.625	0.0001	6.625	No
	FL	I215L, DP238L	172.727	38.5695	2	5.54167	0.0001	5.54167	No
	FM	DP238L, MGF360-16R	148.052	18.3664	2	4.75	0.006	4.75	No
	FN	MGF360-16R	42.8571	20.2031	2	1.375	0.8962	0	No
	FO	MGF360-16R, MGF505-11L	9.09091	1.83664	2	0.291667	0.9997	0	No
	FP	MGF505-11L	59.7403	14.6931	2	1.91667	0.9984	0	No
	FQ	MGF505-11L, MGF100-3L	20.7792	3.67328	2	0.666667	0.9988	0	No
	FR	MGF100-3L	33.7662	3.67328	2	1.08333	0.998	0	No
	FS	L7L, L8L, L9R	131.169	1.83664	2	4.20833	0.0001	4.20833	No
	FT	L9R, L10L, L11L	87.013	5.50992	2	2.79167	0.0229	2.79167	No
	FU	L11L, MGF360-17R. MGF360-18R	24.6753	9.1832	2	0.791667	0.9996	0	No
	FV	MGF360-18R, DP71L, DP96R, MGF360-19R	19.4805	9.1832	2	0.625	0.9993	0	No
	FW	MGF360-19R	10.3896	3.67328	2	0.333333	0.9998	0	No
	Pool	Genes	D848 Mean	D848 STDEV	N	Fold Difference over DMSO	Significance	Fold difference if significant and >2 fold	Saturated?
	Media	-	8.77193	3.10135	2	1	0.9999	0	No
	DMSO	-	8.77193	3.10135	2	1		0	No
	OUR T88/1	-	119.518	1.55067	2	13.625	0.0001	13.625	No
	PHA	-	313.596	49.6215	2	35.75	0.0001	35.75	Yes
	FX	A179L	29.6053	1.55067	2	3.375	0.941	0	No
	FY	C44L	8.77193	6.20269	2	1	0.9999	0	No
	FZ	B646L	32.8947	21.7094	2	3.75	0.8534	0	No
	GA	B646L	10.9649	9.30404	2	1.25	0.9999	0	No
	GB	B646L	237.939	13.9561	2	27.125	0.0001	27.125	Yes
	GC	E423R	4.38596	0	2	0.5	0.9997	0	No
	GD	E423R	2.19298	0	2	0.25	0.9995	0	No
	GE	I329L	20.8333	4.65202	2	2.375	0.999	0	No
	GF	I329L	6.57895	3.10135	2	0.75	0.9999	0	No
	FK	I243L, I73R, I215L	101.974	10.8547	2	11.625	0.0003	11.625	No
	E146L	E146L	184.211	58.9256	2	21	0.0001	21	No
