# Supplementary material for: Identification and Immunogenicity of African Swine Fever Virus Antigens
Source: Front Immunol. 2019 Jun 19;10:1318. doi: 10.3389/fimmu.2019.01318 (PMC6593957; doi:10.3389/fimmu.2019.01318)
Supplement: Supplementary file 2 [file Table_2.XLSX]

## Sheet: C926
Original Pool	Condition	Mean	STDEV	N	Fold Difference compared to DMSO	P value	Fold difference if significant and >=2 fold	Saturated?
	Media	31.25	1.76777	2	0.581395	0.9986	0	No
	DMSO	53.75	1.76777	2	1		0	No
	Virus	66.25	54.8008	2	1.23256	0.9993	0	Yes
	PHA	0	0	2	0	0.4512	0	Yes
AG	MGF360-3L	42.5	14.1421	2	0.790698	0.9994	0	No
AG, AH	MGF110-1L	52.5	3.53553	2	0.976744	0.9999	0	No
AH	MGF110-2L	37.5	10.6066	2	0.697674	0.9991	0	No
AH, AI	MGF110-4L	72.5	14.1421	2	1.34884	0.999	0	No
AI	MGF110-5L	51.25	15.9099	2	0.953488	0.9999	0	No
AI	285L	38.75	19.4454	2	0.72093	0.9992	0	No
AV	MGF505-4R	41.25	1.76777	2	0.767442	0.9993	0	No
AV	MGF505-5R	43.75	1.76777	2	0.813953	0.9995	0	No
BH	A118R	35	7.07107	2	0.651163	0.999	0	No
BZ	K205R	122.5	10.6066	2	2.27907	0.1497	0	No
BH	A151R	70	3.53553	2	1.30233	0.9991	0	No
BZ	K78R	98.75	15.9099	2	1.83721	0.7133	0	No
CM	M448R	32.5	10.6066	2	0.604651	0.9987	0	No
CM	C129R	40	3.53553	2	0.744186	0.9993	0	No
CM	C84L	28.75	1.76777	2	0.534884	0.9941	0	No
CM	C717R	41.25	8.83883	2	0.767442	0.9993	0	No
DJ	B175L	40	14.1421	2	0.744186	0.9993	0	No
DJ	B263R	47.5	14.1421	2	0.883721	0.9997	0	No
DW	CP204L	73.75	22.981	2	1.37209	0.9988	0	No
DW, DY	CP530R	158.75	114.905	2	2.95349	0.0034	3	No
DY	CP80R	38.75	19.4454	2	0.72093	0.9992	0	No
DY	CP312R	88.75	19.4454	2	1.65116	0.999	0	No
EI	D79L	23.75	5.3033	2	0.44186	0.9935	0	No
EI	D339L	27.5	3.53553	2	0.511628	0.9992	0	No
FE	E301R	12.5	10.6066	2	0.232558	0.999	0	No
FE	E146L	3.75	5.3033	2	0.0697674	0.9831	0	No
FE, FF	E165R	1.25	1.76777	2	0.0232558	0.9985	0	No
FF, FG	E248R	3.75	1.76777	2	0.0697674	0.9993	0	No
FG	E296R	50	24.7487	2	0.930233	0.9998	0	No
FK	I243L	35	3.53553	2	0.651163	0.999	0	No
FK	I73R	133.75	5.3033	2	2.48837	0.0534	0	No
FK, FL	I215L	11.25	1.76777	2	0.209302	0.7863	0	No
FL, FM	DP238L	1.25	1.76777	2	0.0232558	0.4863	0	No
FM	MGF360-16R	1.25	1.76777	2	0.0232558	0.4863	0	No
FS	L7L	1.25	1.76777	2	0.0232558	0.4863	0	No
FS	L8L	2.5	0	2	0.0465116	0.5227	0	No
FS, FT	L9R	21.25	19.4454	2	0.395349	0.9738	0	No
FT	L10L	31.25	12.3744	2	0.581395	0.9986	0	No
FT, FU	L11L	16.25	8.83883	2	0.302326	0.9067	0	No
FU	MGF360-17R	2.5	3.53553	2	0.0465116	0.5227	0	No
FU	MGF360-18R	0	0	2	0	0.4512	0	No

## Sheet: C928
Original Pool	Condition	Mean	STDEV	N	DMSO	STDEV	N	Fold Difference compared to media	P value	Fold difference if significant and >2 fold	Saturated?
	Media	8.75	1.76777	2	8.75	1.76777	2	1		0	No
	DMSO	8.75	1.76777	2	8.75	1.76777	2	1	0.9999	0	No
	Virus	311.25	12.3744	2	8.75	1.76777	2	35.5714	0.0001	35.6	Yes
	PHA	2.5	0	2	8.75	1.76777	2	0.285714	0.9996	0	Yes
AG	MGF360-3L	13.75	1.76777	2	8.75	1.76777	2	1.57143	0.9997	0	No
AG, AH	MGF110-1L	27.5	10.6066	2	8.75	1.76777	2	3.14286	0.9985	0	No
AH	MGF110-2L	5	7.07107	2	8.75	1.76777	2	0.571429	0.9998	0	No
AH, AI	MGF110-4L	23.75	5.3033	2	8.75	1.76777	2	2.71429	0.999	0	No
AI	MGF110-5L	38.75	26.5165	2	8.75	1.76777	2	4.42857	0.9062	0	No
AI	285L	10	3.53553	2	8.75	1.76777	2	1.14286	0.9999	0	No
AV	MGF505-4R	17.5	3.53553	2	8.75	1.76777	2	2	0.9994	0	No
AV	MGF505-5R	11.25	1.76777	2	8.75	1.76777	2	1.28571	0.9999	0	No
BH	A118R	8.75	5.3033	2	8.75	1.76777	2	1	0.9999	0	No
BZ	K205R	35	7.07107	2	8.75	1.76777	2	4	0.9714	0	No
BH	A151R	25	14.1421	2	8.75	1.76777	2	2.85714	0.9988	0	No
BZ	K78R	41.25	1.76777	2	8.75	1.76777	2	4.71429	0.8357	0	No
CM	M448R	10	0	2	8.75	1.76777	2	1.14286	0.9854	0	No
CM	C129R	15	0	2	8.75	1.76777	2	1.71429	0.8732	0	No
CM	C84L	8.75	8.83883	2	8.75	1.76777	2	1	0.9941	0	No
CM	C717R	11.25	1.76777	2	8.75	1.76777	2	1.28571	0.8357	0	No
DJ	B175L	6.25	1.76777	2	8.75	1.76777	2	0.714286	0.8732	0	No
DJ	B263R	15	3.53553	2	8.75	1.76777	2	1.71429	0.6067	0	No
DW	CP204L	33.75	8.83883	2	8.75	1.76777	2	3.85714	0.0469	3.9	No
DW, DY	CP530R	215	60.1041	2	8.75	1.76777	2	24.5714	0.0001	24.6	No
DY	CP80R	16.25	1.76777	2	8.75	1.76777	2	1.85714	0.9062	0	No
DY	CP312R	43.75	8.83883	2	8.75	1.76777	2	5	0.0061	5	No
EI	D79L	1.25	1.76777	2	8.75	1.76777	2	0.142857	0.999	0	No
EI	D339L	11.25	1.76777	2	8.75	1.76777	2	1.28571	0.9985	0	No
FE	E301R	8.75	1.76777	2	8.75	1.76777	2	1	0.9998	0	No
FE	E146L	17.5	3.53553	2	8.75	1.76777	2	2	0.9997	0	No
FE, FF	E165R	32.5	3.53553	2	8.75	1.76777	2	3.71429	0.9995	0	No
FF, FG	E248R	36.25	1.76777	2	8.75	1.76777	2	4.14286	0.9997	0	No
FG	E296R	42.5	0	2	8.75	1.76777	2	4.85714	0.7941	0	No
FK	I243L	2.5	0	2	8.75	1.76777	2	0.285714	0.9996	0	No
FK	I73R	128.75	26.5165	2	8.75	1.76777	2	14.7143	0.0001	14.7	No
FK, FL	I215L	31.25	1.76777	2	8.75	1.76777	2	3.57143	0.9927	0	No
FL, FM	DP238L	17.5	10.6066	2	8.75	1.76777	2	2	0.9994	0	No
FM	MGF360-16R	10	3.53553	2	8.75	1.76777	2	1.14286	0.9999	0	No
FS	L7L	7.5	3.53553	2	8.75	1.76777	2	0.857143	0.9999	0	No
FS	L8L	22.5	7.07107	2	8.75	1.76777	2	2.57143	0.999	0	No
FS, FT	L9R	5	3.53553	2	8.75	1.76777	2	0.571429	0.9998	0	No
FT	L10L	17.5	7.07107	2	8.75	1.76777	2	2	0.9994	0	No
FT, FU	L11L	6.25	1.76777	2	8.75	1.76777	2	0.714286	0.9999	0	No
FU	MGF360-17R	12.5	0	2	8.75	1.76777	2	1.42857	0.9998	0	No
FU	MGF360-18R	8.75	5.3033	2	8.75	1.76777	2	1	0.9999	0	No

## Sheet: C931
Original Pool	Condition	Mean	STDEV	N	Fold Difference compared to DMSO	P value	Fold difference if significant and >2 fold	Saturated?
	Media	1.5	0.7071	2	0.272727	0.9996	0	No
	DMSO	5.5	4.9497	2	1		0	No
	Virus	98	15.556	2	17.8182	0.0001	17.8	Yes
	PHA	81.25	8.83883	2	14.7727	0.3238	0	Yes
AG	MGF360-3L	5	4.2426	2	0.909091	0.9999	0	No
AG, AH	MGF110-1L	13.5	3.5355	2	2.45455	0.999	0	No
AH	MGF110-2L	8	2.8284	2	1.45455	0.9997	0	No
AH, AI	MGF110-4L	10	1.4142	2	1.81818	0.9995	0	No
AI	MGF110-5L	9	1.4142	2	1.63636	0.9996	0	No
AI	285L	4	2.8284	2	0.727273	0.9999	0	No
AV	MGF505-4R	3	1.4142	2	0.545455	0.9997	0	No
AV	MGF505-5R	6	1.4142	2	1.09091	0.9999	0	No
BH	A118R	2.5	3.5355	2	0.454545	0.9997	0	No
BZ	K205R	60.5	16.263	2	11	0.0006	11	No
BH	A151R	17	4.2426	2	3.09091	0.9941	0	No
BZ	K78R	22.5	3.5355	2	4.09091	0.9159	0	No
CM	M448R	1	0	2	0.181818	0.9995	0	No
CM	C129R	7.5	0.7071	2	1.36364	0.9998	0	No
CM	C84L	5.5	0.7071	2	1	0.9999	0	No
CM	C717R	0.5	0.7071	2	0.0909091	0.9994	0	No
DJ	B175L	4	0	2	0.727273	0.9999	0	No
DJ	B263R	4	1.4142	2	0.727273	0.9999	0	No
DW	CP204L	21	0	2	3.81818	0.9633	0	No
DW, DY	CP530R	75.5	12.021	2	13.7273	0.0001	13.7	No
DY	CP80R	3.5	0.7071	2	0.636364	0.9996	0	No
DY	CP312R	10.5	6.364	2	1.90909	0.9999	0	No
EI	D79L	4	5.6569	2	0.727273	0.9997	0	No
EI	D339L	4.5	2.1213	2	0.818182	0.9997	0	No
FE	E301R	6	1.4142	2	1.09091	0.9999	0	No
FE	E146L	10	4.2426	2	1.81818	0.9999	0	No
FE, FF	E165R	20	16.971	2	3.63636	0.9989	0	No
FF, FG	E248R	12.5	2.1213	2	2.27273	0.1038	0	No
FG	E296R	26	26.87	2	4.72727	0.7243	0	No
FK	I243L	8	5.6569	2	1.45455	0.9997	0	No
FK	I73R	84.5	50.205	2	15.3636	0.0001	15.4	No
FK, FL	I215L	2.5	0.7071	2	0.454545	0.9997	0	No
FL, FM	DP238L	15.5	6.364	2	2.81818	0.9987	0	No
FM	MGF360-16R	5	2.8284	2	0.909091	0.9999	0	No
FS	L7L	2.5	2.1213	2	0.454545	0.9997	0	No
FS	L8L	2.5	2.1213	2	0.454545	0.9997	0	No
FS, FT	L9R	0.5	0.7071	2	0.0909091	0.9994	0	No
FT	L10L	4	1.4142	2	0.727273	0.9999	0	No
FT, FU	L11L	1.5	0.7071	2	0.272727	0.9996	0	No
FU	MGF360-17R	3.5	0.7071	2	0.636364	0.9998	0	No
FU	MGF360-18R	1	1.4142	2	0.181818	0.9995	0	No

## Sheet: D792
Original Pool	Condition	Mean	STDEV	N	Fold Difference compared to DMSO	P value	Fold difference if significant and >2 fold	Saturated?
	Media	4.58333	4.58712	4	1		0	No
	DMSO	4.16667	4.08248	4	0.909091	0.9998	0	No
	Virus	260	65.8027	4	56.7273	0.0001	56.7	No
AG	MGF360-3L	2.91667	5.1031	4	0.636364	0.9999	0	No
AG, AH	MGF110-1L	13.3333	11.3652	4	2.90909	0.9563	0	No
AH	MGF110-2L	7.5	5	4	1.63636	0.9994	0	No
AH, AI	MGF110-4L	58.75	36.5975	4	12.8182	0.0001	12.8	No
AI	MGF110-5L	65.4167	45.6184	4	14.2727	0.0001	14.3	No
AI	285L	24.5833	16.0013	4	5.36364	0.7436	0	No
AV	MGF505-4R	8.33333	8.16497	4	1.81818	0.9991	0	No
AV	MGF505-5R	11.6667	8.31665	4	2.54545	0.9991	0	No
BH	A118R	8.33333	7.3598	4	1.81818	0.9993	0	No
BZ	K205R	5.41667	5.1031	4	1.18182	0.9996	0	No
BH	A151R	32.9167	16.7643	4	7.18182	0.0399	7.2	No
BZ	K78R	7.91667	5.1031	4	1.72727	0.9993	0	No
CM	M448R	15.8333	26.6771	4	3.45455	0.8556	0	No
CM	C129R	25.8333	16.0208	4	5.63636	0.2104	0	No
CM	C84L	8.75	9.71468	4	1.90909	0.9988	0	No
CM	C717R	6.25	5.41987	4	1.36364	0.9996	0	No
DJ	B175L	2.08333	3.3229	4	0.454545	0.9999	0	No
DJ	B263R	10.4167	11.8761	4	2.27273	0.9985	0	No
DW	CP204L	150.833	52.4087	4	32.9091	0.0001	32.9	No
DW, DY	CP530R	10.8333	7.85281	4	2.36364	0.9984	0	No
DY	CP80R	5.83333	3.76386	4	1.27273	0.9998	0	No
DY	CP312R	12.0833	9.54158	4	2.63636	0.999	0	No
EI	D79L	6.25	4.4017	4	1.36364	0.9995	0	No
EI	D339L	9.16667	8.16497	4	2	0.9997	0	No
FE	E301R	7.08333	5.1031	4	1.54545	0.9997	0	No
FE	E146L	116.25	84.5244	4	25.3636	0.0001	25.4	No
FE, FF	E165R	8.33333	7.01189	4	1.81818	0.9993	0	No
FF, FG	E248R	7.08333	4.0052	4	1.54545	0.9993	0	No
FG	E296R	4.16667	4.08248	4	0.909091	0.9998	0	No
FK	I243L	15.8333	10.8012	4	3.45455	0.9816	0	No
FK	I73R	66.25	27.2832	4	14.4545	0.0001	14.5	No
FK, FL	I215L	94.5833	58.958	4	20.6364	0.0001	20.6	No
FL, FM	DP238L	30	12.2474	4	6.54545	0.2104	0	No
FM	MGF360-16R	7.08333	7.14435	4	1.54545	0.9991	0	No
FS	L7L	10.4167	7.4861	4	2.27273	0.9985	0	No
FS	L8L	61.6667	39.5495	4	13.4545	0.0001	13.5	No
FS, FT	L9R	9.16667	9.17424	4	2	0.9986	0	No
FT	L10L	26.25	14.12	4	5.72727	0.2342	0	No
FT, FU	L11L	7.5	7.58288	4	1.63636	0.9991	0	No
FU	MGF360-17R	22.0833	22.9356	4	4.81818	0.3492	0	No
FU	MGF360-18R	12.5	12.5499	4	2.72727	0.9816	0	No

## Sheet: B631
Original Pool	Condition	Rep 1	Rep 2	Mean	STDEV	N	Fold Difference compared to media	P value	Fold difference if significant and >2 fold	Saturated?
	Media	14.1176	31.7647	22.9412	12.4784	2	1		0	No
	DMSO	17.6471	17.6471	17.6471	0	2	0.769231	0.9997	0	No
	Virus	130.588	112.941	121.765	12.4784	2	5.30769	0.0006	5.3	No
	PHA	7.05882	7.05882	7.05882	0	2	0.307692	0.9988	0	Yes
AD	MGF360-2L	10.6	10.6	10.6	0	2	0.462051	0.9991	0	No
AD	KP177R	77.6	130.6	104.1	37.4767	2	4.53769	0.0068	4.5	No
AG	MGF360-3L	17.6	24.7	21.15	5.02046	2	0.921923	0.9999	0	No
AG, AH	MGF110-1L	211.8	204.7	208.25	5.02046	2	9.07756	0.0001	9.1	No
AH	MGF110-2L	31.8	24.7	28.25	5.02046	2	1.23141	0.9997	0	No
AH	MGF110-4L	187.1	134.1	160.6	37.4767	2	7.00051	0.0001	7	No
AJ	86R	0	17.6	8.8	12.4451	2	0.38359	0.999	0	No
AJ	MGF100-1R	17.6	21.2	19.4	2.54558	2	0.845641	0.9998	0	No
AJ	MGF110-9L	35.3	24.7	30	7.49533	2	1.30769	0.9996	0	No
BH	A118R	17.6	35.3	26.45	12.5158	2	1.15295	0.9998	0	No
BH	A151R	158.8	98.8	128.8	42.4264	2	5.61436	0.0002	5.6	No
BZ	K205R	35.3	77.6	56.45	29.9106	2	2.46064	0.7661	0	No
DV	CP123L	35.3	35.3	35.3	0	2	1.53872	0.9991	0	No
DV	CP204L	194.1	165.9	180	19.9404	2	7.84615	0.0001	7.8	No
DW	CP204L	24.7	21.2	22.95	2.47487	2	1.00038	0.9999	0	Yes
DW	CP530R	165.9	137.6	151.75	20.0111	2	6.61474	0.0001	6.6	No
FB	QP383R	14.1	38.8	26.45	17.4655	2	1.15295	0.9998	0	No
FB	E184L	148.2	194.1	171.15	32.4562	2	7.46038	0.0001	7.5	Yes
FF	E165R	278.8	208.2	243.5	49.9217	2	10.6141	0.0001	10.6	No
FF	E248R	137.6	187.1	162.35	35.0018	2	7.07679	0.0001	7.1	No
FK	I243L	60	63.5	61.75	2.47487	2	2.69167	0.5742	0	No
FK	I73R	183.5	144.7	164.1	27.4357	2	7.15308	0.0001	7.2	Yes
FK, FL	I215L	70.6	67.1	68.85	2.47487	2	3.00115	0.3421	0	No
FL	DP238L	172.9	144.7	158.8	19.9404	2	6.92205	0.0001	6.9	No
FL	MGF360-16R	24.7	24.7	24.7	0	2	1.07667	0.9999	0	No
FS	L7L	31.8	35.3	33.55	2.47487	2	1.46244	0.9993	0	No
FS	L8L	49.4	35.3	42.35	9.97021	2	1.84603	0.9942	0	No
FS, FT	L9R	52.9	63.5	58.2	7.49533	2	2.53692	0.7038	0	No
FT	L10L	211.8	236.5	224.15	17.4655	2	9.77064	0.0001	9.8	No
FT	L11L	21.2	10.6	15.9	7.49533	2	0.693077	0.9996	0	No
Original Pool	Condition	Rep 1	Rep 2	Rep 3	Rep 4	Mean	STDEV	N	Fold Difference compared to DMSO	P value	Fold difference if significant and >=2 fold	Saturated?
	Media	11.7647	11.7647	23.5294	0	11.7647	9.60584	4	0.571429	0.9962	0	No
	DMSO	47.0588	11.7647	0	23.5294	20.5882	20.0921	4	1		0	No
BZ	K78R	258.824	411.765	70.5882	211.765	238.235	140.644	4	11.5714	0.003	11.6	No
BZ	K205R	11.7647	58.8235	0	23.5294	23.5294	25.4147	4	1.14286	0.9999	0	No

## Sheet: B632
Original Pool	Condition	Rep 1	Rep 2	Mean	STDEV	N	Fold Difference	P value	Fold difference if significant and >2 fold	Saturated?
	Media	4.70588	23.5294	14.1176	13.3102	2	1		0	No
	DMSO	18.8235	9.41176	14.1176	6.65512	2	1	0.9999	0	No
	Virus	42.3529	37.6471	40	3.32756	2	2.83333	0.9399	0	No
	PHA	70.5882	4.70588	37.6471	46.5859	2	2.66667	0.9738	0	Yes
AD	MGF360-2L	14.1	9.4	11.75	3.3234	2	0.832292	0.9999	0	No
AD	KP177R	23.5	14.1	18.8	6.6468	2	1.33167	0.9997	0	No
AG	MGF360-3L	14.1	4.7	9.4	6.6468	2	0.665833	0.9997	0	No
AG, AH	MGF110-1L	98.8	56.5	77.65	29.9106	2	5.50021	0.0431	5.5	No
AH	MGF110-2L	28.2	28.2	28.2	0	2	1.9975	0.999	0	No
AH	MGF110-4L	117.6	112.9	115.25	3.3234	2	8.16354	0.0002	8.2	No
AJ	86R	0	0	0	0	2	0	0.999	0	No
AJ	MGF100-1R	0	23.5	11.75	16.617	2	0.832292	0.9999	0	No
AJ	MGF110-9L	9.4	4.7	7.05	3.3234	2	0.499375	0.9996	0	No
BH	A118R	14.1	9.4	11.75	3.3234	2	0.832292	0.9999	0	No
BH	A151R	42.4	56.5	49.45	9.97021	2	3.50271	0.6423	0	No
BZ	K205R	14.1	18.8	16.45	3.3234	2	1.16521	0.9999	0	No
DV	CP123L	18.8	9.4	14.1	6.6468	2	0.99875	0.9999	0	No
DV	CP204L	84.7	70.6	77.65	9.97021	2	5.50021	0.0431	5.5	No
DW	CP204L	112.9	42.4	77.65	49.851	2	5.50021	0.0431	5.5	Yes
DW	CP530R	65.9	65.9	65.9	0	2	4.66792	0.1627	0	No
FB	QP383R	14.1	18.8	16.45	3.3234	2	1.16521	0.9999	0	No
FB	E184L	89.4	150.6	120	43.2749	2	8.5	0.0001	8.5	No
FF	E165R	112.9	65.9	89.4	33.234	2	6.3325	0.0094	6.3	No
FF	E248R	37.6	9.4	23.5	19.9404	2	1.66458	0.9994	0	No
FK	I243L	28.2	9.4	18.8	13.2936	2	1.33167	0.9997	0	No
FK	I73R	80	136.5	108.25	39.9515	2	7.66771	0.0006	7.7	No
FK, FL	I215L	9.4	14.1	11.75	3.3234	2	0.832292	0.9999	0	No
FL	DP238L	23.5	56.5	40	23.3345	2	2.83333	0.9399	0	No
FL	MGF360-16R	23.5	9.4	16.45	9.97021	2	1.16521	0.9999	0	No
FS	L7L	0	14.1	7.05	9.97021	2	0.499375	0.9996	0	No
FS	L8L	14.1	9.4	11.75	3.3234	2	0.832292	0.9999	0	No
FS, FT	L9R	18.8	14.1	16.45	3.3234	2	1.16521	0.9999	0	No
FT	L10L	103.5	80	91.75	16.617	2	6.49896	0.0068	6.5	No
FT	L11L	4.7	0	2.35	3.3234	2	0.166458	0.9991	0	No
Original Pool	Condition	Rep 1	Rep 2	Rep 3	Rep 4	Mean	STDEV	N	Fold Difference compared to DMSO	P value	Fold difference if significant and >=2 fold	Saturated?
	Media	35.2941	35.2941	23.5294	0	23.5294	16.6378	4	1	0.9999	0	No
	DMSO	23.5294	70.5882	0	0	23.5294	33.2756	4	1		0	No
BZ	K78R	141.177	94.1176	282.353	70.5882	147.059	94.8501	4	6.25	0.0145	6.2	No
BZ	K205R	23.5294	47.0588	47.0588	70.5882	47.0588	19.2117	4	2	0.8576	0	No

## Sheet: D845
	D845
Original Pool	Condition	Rep 1	Rep 2	Mean	STDEV	N	Fold Difference compared to DMSO	P value	Fold difference if significant and >2 fold	Saturated?
	Media	23.5294	17.6471	20.5882	4.15945	2	0.666667	0.9996	0	No
	DMSO	29.4118	32.3529	30.8824	2.07973	2	1		0	No
	Virus	88.2353	91.1765	89.7059	2.07973	2	2.90476	0.6294	0	No
	PHA	14.7059	11.7647	13.2353	2.07973	2	0.428571	0.9993	0	Yes
AG	MGF360-3L	14.7059	20.5882	17.6471	4.15946	2	0.571429	0.9994	0	No
AG, AH	MGF110-1L	85.2941	70.5882	77.9412	10.3986	2	2.52381	0.8918	0	No
AH	MGF110-2L	26.4706	17.6471	22.0588	6.23918	2	0.714286	0.9996	0	No
AH, AI	MGF110-4L	273.529	300	286.765	18.7175	2	9.28571	0.0001	9.3	No
AI	MGF110-5L	414.706	182.353	298.529	164.298	2	9.66667	0.0001	9.7	No
AI	285L	158.823	100	129.412	41.5945	2	4.19048	0.0547	0	No
BH	A118R	0	11.7647	5.88236	8.31891	2	0.190476	0.9988	0	No
BH	A151R	220.588	179.412	200	29.1161	2	6.47619	0.0001	6.5	No
BP	F317L	17.6471	32.3529	25	10.3986	2	0.809524	0.9997	0	No
BP	F334L	235.294	232.353	233.823	2.07974	2	7.57143	0.0001	7.6	No
BZ	K205R	41.1765	29.4118	35.2941	8.31891	2	1.14286	0.9998	0	No
BZ	K78R	100	117.647	108.824	12.4784	2	3.52381	0.2349	0	No
CK	M1249L	50	117.647	83.8235	47.8337	2	2.71429	0.7724	0	No
CK	M448R	152.941	176.471	164.706	16.6378	2	5.33333	0.0023	5.3	No
CM	M448R	14.7059	0	7.35294	10.3986	2	0.238095	0.9989	0	No
CM	C129R	252.941	282.353	267.647	20.7972	2	8.66667	0.0001	8.7	No
CM	C84L	2.94118	8.82353	5.88235	4.15945	2	0.190476	0.9988	0	No
CM	C717R	20.5882	5.88235	13.2353	10.3986	2	0.428572	0.9993	0	No
DW	CP204L	114.706	185.294	150	49.9134	2	4.85714	0.0094	4.9	Yes
DW	CP530R	155.882	102.941	129.412	37.4351	2	4.19048	0.0547	0	No
EA	CP312R	8.82353	14.7059	11.7647	4.15945	2	0.380952	0.9991	0	No
EA	O174L	11.7647	14.7059	13.2353	2.07972	2	0.428571	0.9993	0	No
EP	H171R	2.94118	11.7647	7.35294	6.23918	2	0.238095	0.9989	0	No
EP	H124R	64.7059	61.7647	63.2353	2.07972	2	2.04762	0.9935	0	No
EP	H339R	73.5294	85.2941	79.4118	8.31891	2	2.57143	0.8656	0	No
FE	E301R	14.7059	23.5294	19.1176	6.23918	2	0.619048	0.9995	0	No
FE	E146L	138.235	185.294	161.765	33.2756	2	5.2381	0.0031	5.2	Yes
FE	E165R	35.2941	38.2353	36.7647	2.07972	2	1.19048	0.9997	0	No
FH	E296R	67.6471	73.5294	70.5882	4.15945	2	2.28571	0.9757	0	No
FH	E111R	50	91.1765	70.5882	29.1162	2	2.28571	0.9757	0	No
FK	I243L	108.823	76.4706	92.647	22.877	2	3	0.5564	0	No
FK	I73R	141.177	161.765	151.471	14.5581	2	4.90476	0.0082	4.9	No
FK, FL	I215L	150	182.353	166.176	22.877	2	5.38095	0.002	5.4	No
FL, FM	DP238L	73.5294	61.7647	67.6471	8.3189	2	2.19048	0.9852	0	No
FM	MGF360-16R	8.82353	8.82353	8.82353	0	2	0.285714	0.999	0	No
FS	L7L	17.6471	23.5294	20.5882	4.15945	2	0.666667	0.9996	0	No
FS	L8L	205.882	197.059	201.471	6.23923	2	6.52381	0.0001	6.5	No
FS, FT	L9R	20.5882	14.7059	17.6471	4.15946	2	0.571429	0.9994	0	No
FT	L10L	82.3529	91.1765	86.7647	6.23918	2	2.80952	0.7024	0	No
FT, FU	L11L	20.5882	17.6471	19.1176	2.07973	2	0.619048	0.9995	0	No

## Sheet: D846
	D846
Original Pool	Condition			Mean	STDEV	N	Fold Difference compared to DMSO	P value	Fold difference if significant and >2 fold	Saturated?
	Media	8.49057	8.49057	8.49057	0	2	0.666667	0.9998	0	No
	DMSO	11.3208	14.1509	12.7358	2.00125	2	1		0	No
	Virus	82.0755	79.2453	80.6604	2.00125	2	6.33333	0.1617	0	No
	PHA	169.811	169.811	169.811	0	2	13.3333	0.0001	13.3	Yes
AG	MGF360-3L	19.8113	0	9.90566	14.0087	2	0.777778	0.9999	0	No
AG, AH	MGF110-1L	22.6415	25.4717	24.0566	2.00125	2	1.88889	0.9994	0	No
AH	MGF110-2L	11.3208	14.1509	12.7358	2.00125	2	1	0.9999	0	No
AH, AI	MGF110-4L	90.566	181.132	135.849	64.0399	2	10.6667	0.0004	10.7	No
AI	MGF110-5L	152.83	141.509	147.17	8.00501	2	11.5556	0.0001	11.6	No
AI	285L	79.2453	76.4151	77.8302	2.00125	2	6.11111	0.2032	0	No
BH	A118R	2.83019	8.49057	5.66038	4.00249	2	0.444444	0.9997	0	No
BH	A151R	186.792	90.566	138.679	68.0424	2	10.8889	0.0003	10.9	No
BP	F317L	16.9811	14.1509	15.566	2.00125	2	1.22222	0.9999	0	No
BP	F334L	99.0566	113.207	106.132	10.0062	2	8.33333	0.0135	8.3	No
BZ	K205R	16.9811	28.3019	22.6415	8.00499	2	1.77778	0.9995	0	No
BZ	K78R	31.1321	45.283	38.2075	10.0062	2	3	0.9939	0	No
CK	M1249L	138.679	118.868	128.774	14.0087	2	10.1111	0.0009	10.1	No
CK	M448R	152.83	203.774	178.302	36.0224	2	14	0.0001	14	No
CM	M448R	22.6415	11.3208	16.9811	8.00499	2	1.33333	0.9998	0	No
CM	C129R	186.792	104.717	145.755	58.0361	2	11.4444	0.0001	11.4	No
CM	C84L	11.3208	8.49057	9.90566	2.00124	2	0.777778	0.9999	0	No
CM	C717R	8.49057	5.66038	7.07547	2.00125	2	0.555556	0.9997	0	No
DW	CP204L	280.189	376.415	328.302	68.0423	2	25.7778	0.0001	25.8	Yes
DW	CP530R	45.283	53.7736	49.5283	6.00373	2	3.88889	0.9185	0	No
EA	CP312R	19.8113	14.1509	16.9811	4.00249	2	1.33333	0.9998	0	No
EA	O174L	25.4717	22.6415	24.0566	2.00125	2	1.88889	0.9994	0	No
EP	H171R	8.49057	2.83019	5.66038	4.00249	2	0.444444	0.9997	0	No
EP	H124R	22.6415	11.3208	16.9811	8.00499	2	1.33333	0.9998	0	No
EP	H339R	31.1321	42.4528	36.7925	8.00498	2	2.88889	0.9985	0	No
FE	E301R	19.8113	11.3208	15.566	6.00374	2	1.22222	0.9999	0	No
FE	E146L	396.226	333.962	365.094	44.0274	2	28.6667	0.0001	28.7	No
FE	E165R	28.3019	19.8113	24.0566	6.00374	2	1.88889	0.9994	0	No
FH	E296R	70.7547	121.698	96.2264	36.0224	2	7.55556	0.0384	7.6	No
FH	E111R	19.8113	5.66038	12.7358	10.0062	2	1	0.9999	0	No
FK	I243L	53.7736	39.6226	46.6981	10.0062	2	3.66667	0.9597	0	No
FK	I73R	113.207	130.189	121.698	12.0075	2	9.55555	0.0022	9.6	No
FK, FL	I215L	280.189	339.623	309.906	42.0261	2	24.3333	0.0001	24.3	No
FL, FM	DP238L	76.4151	73.5849	75	2.00124	2	5.88889	0.2525	0	No
FM	MGF360-16R	5.66038	2.83019	4.24528	2.00125	2	0.333333	0.9996	0	No
FS	L7L	22.6415	14.1509	18.3962	6.00374	2	1.44444	0.9997	0	No
FS	L8L	280.189	266.038	273.113	10.0063	2	21.4444	0.0001	21.4	No
FS, FT	L9R	22.6415	22.6415	22.6415	0	2	1.77778	0.9995	0	No
FT	L10L	53.7736	124.528	89.1509	50.0311	2	7	0.0764	0	No
FT, FU	L11L	14.1509	8.49057	11.3208	4.00249	2	0.888889	0.9999	0	No

## Sheet: D847
	D847
Original Pool	Condition			Mean	STDEV	N	Fold Difference	P value	Fold difference if significant and >2 fold	Saturated?
	Media	12.3711	6.18557	9.27835	4.37386	2	1		0	No
	DMSO	6.18557	0	3.09278	4.37386	2	0.333333	0.9997	0	No
	Virus	34.0206	52.5773	43.299	13.1216	2	4.66667	0.9929	0	No
	PHA	664.948	402.062	533.505	185.889	2	57.5	0.0001	57.5	Yes
AG	MGF360-3L	6.18557	15.4639	10.8247	6.56079	2	1.16667	0.9999	0	No
AG, AH	MGF110-1L	30.9278	30.9278	30.9278	0	2	3.33333	0.999	0	No
AH	MGF110-2L	0	6.18557	3.09278	4.37386	2	0.333333	0.9997	0	No
AH, AI	MGF110-4L	120.619	145.361	132.99	17.4954	2	14.3333	0.0057	14.3	No
AI	MGF110-5L	92.7835	98.9691	95.8763	4.37385	2	10.3333	0.1273	0	No
AI	285L	74.2268	30.9278	52.5773	30.617	2	5.66667	0.9413	0	No
BH	A118R	9.27835	0	4.63918	6.56078	2	0.5	0.9998	0	No
BH	A151R	151.546	139.175	145.361	8.74769	2	15.6667	0.0017	15.7	No
BP	F317L	3.09278	3.09278	3.09278	0	2	0.333333	0.9997	0	No
BP	F334L	77.3196	89.6907	83.5052	8.74771	2	9	0.2847	0	No
BZ	K205R	21.6495	27.835	24.7423	4.37386	2	2.66667	0.9993	0	No
BZ	K78R	30.9278	27.835	29.3814	2.18693	2	3.16667	0.9991	0	No
CK	M1249L	95.8763	58.7629	77.3196	26.2431	2	8.33333	0.4024	0	No
CK	M448R	89.6907	77.3196	83.5052	8.74771	2	9	0.2847	0	No
CM	M448R	9.27835	12.3711	10.8247	2.18693	2	1.16667	0.9999	0	No
CM	C129R	179.381	151.546	165.464	19.6823	2	17.8333	0.0002	17.8	No
CM	C84L	6.18557	12.3711	9.27835	4.37385	2	1	0.9999	0	No
CM	C717R	6.18557	0	3.09278	4.37386	2	0.333333	0.9997	0	No
DW	CP204L	377.32	340.206	358.763	26.2431	2	38.6667	0.0001	38.7	No
DW	CP530R	58.7629	37.1134	47.9381	15.3085	2	5.16667	0.9817	0	No
EA	CP312R	0	0	0	0	2	0	0.9996	0	No
EA	O174L	9.27835	40.2062	24.7423	21.8693	2	2.66667	0.9993	0	No
EP	H171R	15.4639	21.6495	18.5567	4.37385	2	2	0.9996	0	No
EP	H124R	18.5567	21.6495	20.1031	2.18693	2	2.16667	0.9996	0	No
EP	H339R	43.299	52.5773	47.9381	6.56078	2	5.16667	0.9817	0	No
FE	E301R	12.3711	9.27835	10.8247	2.18693	2	1.16667	0.9999	0	No
FE	E146L	346.392	386.598	366.495	28.43	2	39.5	0.0001	39.5	No
FE	E165R	9.27835	37.1134	23.1959	19.6824	2	2.5	0.9994	0	No
FH	E296R	49.4845	37.1134	43.299	8.74772	2	4.66667	0.9929	0	No
FH	E111R	9.27835	15.4639	12.3711	4.37386	2	1.33333	0.9999	0	No
FK	I243L	27.835	27.835	27.835	0	2	3	0.9992	0	No
FK	I73R	105.155	98.9691	102.062	4.37383	2	11	0.081	0	No
FK, FL	I215L	197.938	216.495	207.216	13.1216	2	22.3333	0.0001	22.3	No
FL, FM	DP238L	40.2062	49.4845	44.8454	6.56078	2	4.83333	0.9922	0	No
FM	MGF360-16R	6.18557	3.09278	4.63918	2.18693	2	0.5	0.9998	0	No
FS	L7L	18.5567	12.3711	15.4639	4.37386	2	1.66667	0.9997	0	No
FS	L8L	188.66	173.196	180.928	10.9346	2	19.5	0.0001	19.5	No
FS, FT	L9R	6.18557	3.09278	4.63918	2.18693	2	0.5	0.9998	0	No
FT	L10L	49.4845	43.299	46.3918	4.37386	2	5	0.9846	0	No
FT, FU	L11L	3.09278	3.09278	3.09278	0	2	0.333333	0.9997	0	No

## Sheet: D848
	D848
Original Pool	Condition	Rep 1	Rep 2	Mean	STDEV	N	Fold Difference	P value	Fold difference if significant and >2 fold	Saturated?
	Media	12.5	10	11.25	1.76777	2	1.5	0.9997	0	No
	DMSO	0	15	7.5	10.6066	2	1		0	No
	Virus	70	65	67.5	3.53553	2	9	0.003	9	No
	PHA	130	85	107.5	31.8198	2	14.3333	0.0001	14.3	Yes
AG	MGF360-3L	17.5	15	16.25	1.76777	2	2.16667	0.9991	0	No
AG, AH	MGF110-1L	32.5	32.5	32.5	0	2	4.33333	0.7329	0	No
AH	MGF110-2L	35	20	27.5	10.6066	2	3.66667	0.9401	0	No
AH, AI	MGF110-4L	95	82.5	88.75	8.83883	2	11.8333	0.0001	11.8	No
AI	MGF110-5L	165	192.5	178.75	19.4454	2	23.8333	0.0001	23.8	No
AI	285L	52.5	57.5	55	3.53553	2	7.33333	0.0357	7.3	No
BH	A118R	15	10	12.5	3.53553	2	1.66667	0.9996	0	No
BH	A151R	147.5	140	143.75	5.3033	2	19.1667	0.0001	19.2	No
BP	F317L	17.5	7.5	12.5	7.07107	2	1.66667	0.9996	0	No
BP	F334L	162.5	120	141.25	30.052	2	18.8333	0.0001	18.8	No
BZ	K205R	27.5	27.5	27.5	0	2	3.66667	0.9401	0	No
BZ	K78R	32.5	37.5	35	3.53553	2	4.66667	0.5979	0	No
CK	M1249L	135	140	137.5	3.53553	2	18.3333	0.0001	18.3	No
CK	M448R	200	205	202.5	3.53553	2	27	0.0001	27	No
CM	M448R	22.5	5	13.75	12.3744	2	1.83333	0.9994	0	No
CM	C129R	185	227.5	206.25	30.052	2	27.5	0.0001	27.5	No
CM	C84L	10	10	10	0	2	1.33333	0.9998	0	No
CM	C717R	22.5	12.5	17.5	7.07107	2	2.33333	0.999	0	No
DW	CP204L	330	362.5	346.25	22.981	2	46.1667	0.0001	46.2	No
DW	CP530R	85	95	90	7.07107	2	12	0.0001	12	No
EA	CP312R	2.5	2.5	2.5	0	2	0.333333	0.9996	0	No
EA	O174L	52.5	55	53.75	1.76777	2	7.16667	0.0446	7.2	No
EP	H171R	15	22.5	18.75	5.3033	2	2.5	0.9988	0	No
EP	H124R	37.5	45	41.25	5.3033	2	5.5	0.3018	0	No
EP	H339R	42.5	17.5	30	17.6777	2	4	0.8534	0	No
FE	E301R	17.5	17.5	17.5	0	2	2.33333	0.999	0	No
FE	E146L	290	292.5	291.25	1.76777	2	38.8333	0.0001	38.8	No
FE	E165R	65	40	52.5	17.6777	2	7	0.0555	0	No
FH	E296R	92.5	87.5	90	3.53553	2	12	0.0001	12	No
FH	E111R	27.5	20	23.75	5.3033	2	3.16667	0.9924	0	No
FK	I243L	90	67.5	78.75	15.9099	2	10.5	0.0003	10.5	No
FK	I73R	107.5	120	113.75	8.83883	2	15.1667	0.0001	15.2	No
FK, FL	I215L	215	160	187.5	38.8909	2	25	0.0001	25	No
FL, FM	DP238L	92.5	142.5	117.5	35.3553	2	15.6667	0.0001	15.7	No
FM	MGF360-16R	15	5	10	7.07107	2	1.33333	0.9998	0	No
FS	L7L	20	7.5	13.75	8.83883	2	1.83333	0.9994	0	No
FS	L8L	217.5	212.5	215	3.53553	2	28.6667	0.0001	28.7	No
FS, FT	L9R	20	7.5	13.75	8.83883	2	1.83333	0.9994	0	No
FT	L10L	85	102.5	93.75	12.3744	2	12.5	0.0001	12.5	No
FT, FU	L11L	12.5	15	13.75	1.76777	2	1.83333	0.9994	0	No
